# Supplementary material for: Cs3Sm7Se12
Source: Acta Crystallogr Sect E Struct Rep Online. 2011 Dec 7;68(Pt 1):i2. doi: 10.1107/S1600536811051919 (PMC3254269; doi:10.1107/S1600536811051919)
Supplement: Supplementary file 1 [file e-68-000i2-sup1.cif]

##############################################################################
#                                                                            #
# This CIF contains the data in a paper accepted for publication in          #
# Acta Crystallographica Section E. It conforms to the requirements of       #
# Notes for Authors for Acta Crystallographica Section E, and has been       #
# peer reviewed under the auspices of the IUCr Commission on Journals.       #
#                                                                            #
# Full details of the Crystallographic Information File format               #
# are given in the paper "The Crystallographic Information File (CIF):       #
# a New Standard Archive File for Crystallography" by S. R. Hall, F. H.      #
# Allen and I. D. Brown [Acta Cryst. (1991), A47, 655-685].                  #
#                                                                            #
# The current version of the core CIF dictionary is obtainable from          #
# ftp://ftp.iucr.org/pub/cif_core.dic.                                       #
#                                                                            #
# Software is freely available for graphical display of the structure(s)     #
# in this CIF. For information consult the CIF software page                 #
# http://www.iucr.org/resources/cif/software.                                #
#                                                                            #
# This file may be used for bona fide research purposes within the           #
# scientific community so long as proper attribution is given to the journal # 
# article from which it was obtained.                                        #
#                                                                            #
##############################################################################
data_I
_audit_creation_method     SHELXL-97
_publ_contact_author_name     'Thomas Schleid'
_publ_contact_author_address
;
Institut f\"ur Anorganische Chemie, Universit\"at Stuttgart
Pfaffenwaldring 55
70569 Stuttgart
Germany
;
_publ_contact_author_email     schleid@iac.uni-stuttgart.de
_publ_contact_author_fax     ?
_publ_contact_author_phone     ?
_publ_section_title
;
Cs~3~Sm~7~Se~12~
;
loop_
    _publ_author_name
    _publ_author_address
    'Schneck, Christof'
;
Institut f\"ur Anorganische Chemie, Universit\"at Stuttgart
Pfaffenwaldring 55
70569 Stuttgart, Germany
;
    'Elbe, Andreas'
;
Institut f\"ur Anorganische Chemie, Universit\"at Stuttgart
Pfaffenwaldring 55
70569 Stuttgart, Germany
;
    'Schurz, Christian M.'
;
Institut f\"ur Anorganische Chemie, Universit\"at Stuttgart
Pfaffenwaldring 55
70569 Stuttgart, Germany
;
    'Schleid, Thomas'
;
Institut f\"ur Anorganische Chemie, Universit\"at Stuttgart
Pfaffenwaldring 55
70569 Stuttgart, Germany
;
_publ_section_synopsis     .
_chemical_name_systematic
;
tricaesium heptasamarium(III) dodecaselenide
;
_chemical_name_common     'caesium samarium(III) selenide'
_chemical_formula_moiety     ?
_chemical_formula_sum     'Cs3 Se12 Sm7'
_chemical_formula_structural     'Cs3 Sm7 Se12'
_chemical_formula_iupac     'Cs3 Sm7 Se12'
_chemical_formula_weight     2398.70
_chemical_melting_point     ?
_symmetry_cell_setting     orthorhombic
_symmetry_space_group_name_H-M     'P n n m'
_symmetry_space_group_name_hall     '-P 2 2n'
loop_
    _symmetry_equiv_pos_as_xyz
    'x, y, z'
    '-x, -y, z'
    'x+1/2, -y+1/2, -z+1/2'
    '-x+1/2, y+1/2, -z+1/2'
    '-x, -y, -z'
    'x, y, -z'
    '-x-1/2, y-1/2, z-1/2'
    'x-1/2, -y-1/2, z-1/2'
_cell_length_a     13.0387(9)
_cell_length_b     26.6742(19)
_cell_length_c     4.2351(3)
_cell_angle_alpha     90.00
_cell_angle_beta     90.00
_cell_angle_gamma     90.00
_cell_volume     1472.95(18)
_cell_formula_units_Z     2
_cell_measurement_reflns_used     5000
_cell_measurement_theta_min     2.1
_cell_measurement_theta_max     29.3
_cell_measurement_temperature     293(2)
_cell_special_details     .
_exptl_crystal_description     needle
_exptl_crystal_colour     yellow
_exptl_crystal_size_max     0.095
_exptl_crystal_size_mid     0.07
_exptl_crystal_size_min     0.045
_exptl_crystal_density_diffrn     5.408
_exptl_crystal_density_meas     ?
_exptl_crystal_density_method     'not measured'
_exptl_crystal_F_000     2014
_exptl_absorpt_coefficient_mu     32.188
_exptl_absorpt_correction_type     numerical
_exptl_absorpt_process_details     '(X-SHAPE; Stoe & Cie, 1999)'
_exptl_absorpt_correction_T_min     0.1154
_exptl_absorpt_correction_T_max     0.2156
_diffrn_ambient_temperature     293(2)
_diffrn_radiation_type     MoK\a
_diffrn_radiation_wavelength     0.71069
_diffrn_radiation_source     'fine-focus sealed tube'
_diffrn_radiation_monochromator     graphite
_diffrn_measurement_device_type     'Stoe IPDS-I'
_diffrn_measurement_method     'imaging plate detector system'
_diffrn_detector_area_resol_mean     ?
_diffrn_reflns_number     15080
_diffrn_reflns_av_R_equivalents     0.0649
_diffrn_reflns_av_sigmaI/netI     0.0502
_diffrn_reflns_theta_min     2.77
_diffrn_reflns_theta_max     28.96
_diffrn_reflns_theta_full     28.96
_diffrn_measured_fraction_theta_max     0.967
_diffrn_measured_fraction_theta_full     0.967
_diffrn_reflns_limit_h_min     -17
_diffrn_reflns_limit_h_max     17
_diffrn_reflns_limit_k_min     -36
_diffrn_reflns_limit_k_max     36
_diffrn_reflns_limit_l_min     -5
_diffrn_reflns_limit_l_max     5
_diffrn_standards_number     0
_diffrn_standards_interval_count     .
_diffrn_standards_interval_time     .
_diffrn_standards_decay_%     ?
_refine_special_details
;
 Refinement of F^2^ against ALL reflections.  The weighted R-factor wR and
 goodness of fit S are based on F^2^, conventional R-factors R are based
 on F, with F set to zero for negative F^2^. The threshold expression of
 F^2^ > 2sigma(F^2^) is used only for calculating R-factors(gt) etc. and is
 not relevant to the choice of reflections for refinement.  R-factors based
 on F^2^ are statistically about twice as large as those based on F, and R-
 factors based on ALL data will be even larger.
;
_reflns_number_total     2135
_reflns_number_gt     1587
_reflns_threshold_expression     I>2\s(I)
_refine_ls_structure_factor_coef     Fsqd
_refine_ls_matrix_type     full
_refine_ls_R_factor_all     0.0593
_refine_ls_R_factor_gt     0.0346
_refine_ls_wR_factor_gt     0.0673
_refine_ls_wR_factor_ref     0.0724
_refine_ls_goodness_of_fit_ref     0.968
_refine_ls_restrained_S_all     0.968
_refine_ls_number_reflns     2135
_refine_ls_number_parameters     72
_refine_ls_number_restraints     0
_refine_ls_hydrogen_treatment     .
_refine_ls_weighting_scheme     calc
_refine_ls_weighting_details
         'calc w=1/[\s^2^(Fo^2^)+(0.0371P)^2^+0.0000P] where P=(Fo^2^+2Fc^2^)/3'
_atom_sites_solution_hydrogens     .
_atom_sites_solution_primary     direct
_atom_sites_solution_secondary     difmap
_refine_ls_shift/su_max     0.014
_refine_ls_shift/su_mean     0.002
_refine_diff_density_max     2.094
_refine_diff_density_min     -1.781
_refine_ls_extinction_method     'SHELXL97 (Sheldrick, 2008)'
_refine_ls_extinction_coef     0.00017(4)
_refine_ls_extinction_expression
                                  'Fc^*^=kFc[1+0.001xFc^2^\l^3^/sin(2\q)]^-1/4^'
loop_
    _atom_type_symbol
    _atom_type_description
    _atom_type_scat_dispersion_real
    _atom_type_scat_dispersion_imag
    _atom_type_scat_source
    Cs Cs -0.3680 2.1192 'International Tables Vol C Tables 4.2.6.8 and 6.1.1.4'
    Sm Sm -0.1638 3.4418 'International Tables Vol C Tables 4.2.6.8 and 6.1.1.4'
    Se Se -0.0929 2.2259 'International Tables Vol C Tables 4.2.6.8 and 6.1.1.4'
_computing_data_collection     'DIF4 (Stoe & Cie, 1992)'
_computing_cell_refinement     'DIF4 (Stoe & Cie, 1992)'
_computing_data_reduction     'REDU4 (Stoe & Cie, 1992)'
_computing_structure_solution     'SHELXS97 (Sheldrick, 2008)'
_computing_structure_refinement     'SHELXL97 (Sheldrick, 2008)'
_computing_molecular_graphics     'DIAMOND (Brandenburg, 2006)'
_computing_publication_material     'SHELXL97 (Sheldrick, 2008)'
loop_
    _atom_site_type_symbol
    _atom_site_label
    _atom_site_fract_x
    _atom_site_fract_y
    _atom_site_fract_z
    _atom_site_U_iso_or_equiv
    _atom_site_adp_type
    _atom_site_calc_flag
    _atom_site_refinement_flags
    _atom_site_occupancy
    _atom_site_symmetry_multiplicity
    _atom_site_disorder_assembly
    _atom_site_disorder_group
    Cs Cs1 0.28796(6) 0.36600(3) 0.0000 0.0252(2) Uani d S 1 2 . .
    Cs Cs2 0.56532(14) 0.03154(7) 0.0000 0.0311(5) Uani d SP 0.50 2 . .
    Sm Sm1 0.0000 0.0000 0.5000 0.0124(2) Uani d S 1 4 . .
    Sm Sm2 0.21848(5) 0.08314(2) 0.0000 0.01316(15) Uani d S 1 2 . .
    Sm Sm3 0.40590(4) 0.71214(2) 0.0000 0.01224(15) Uani d S 1 2 . .
    Sm Sm4 0.07792(5) 0.68240(2) 0.0000 0.01271(15) Uani d S 1 2 . .
    Se Se1 0.25592(8) 0.19644(4) 0.0000 0.0125(3) Uani d S 1 2 . .
    Se Se2 0.12980(9) 0.57736(4) 0.0000 0.0142(3) Uani d S 1 2 . .
    Se Se3 0.43019(9) 0.60350(4) 0.0000 0.0129(3) Uani d S 1 2 . .
    Se Se4 0.05307(8) 0.78890(4) 0.0000 0.0133(3) Uani d S 1 2 . .
    Se Se5 0.15051(9) 0.98065(4) 0.0000 0.0142(3) Uani d S 1 2 . .
    Se Se6 0.42742(9) 0.82140(4) 0.0000 0.0133(3) Uani d S 1 2 . .
loop_
    _atom_site_aniso_label
    _atom_site_aniso_U_11
    _atom_site_aniso_U_22
    _atom_site_aniso_U_33
    _atom_site_aniso_U_12
    _atom_site_aniso_U_13
    _atom_site_aniso_U_23
    Cs1 0.0214(4) 0.0295(4) 0.0247(6) -0.0002(3) 0.000 0.000
    Cs2 0.0266(9) 0.0273(9) 0.0393(14) 0.0114(7) 0.000 0.000
    Sm1 0.0147(4) 0.0109(4) 0.0116(6) -0.0030(3) 0.000 0.000
    Sm2 0.0153(3) 0.0135(3) 0.0107(4) -0.0027(2) 0.000 0.000
    Sm3 0.0137(3) 0.0117(3) 0.0113(4) -0.0018(2) 0.000 0.000
    Sm4 0.0131(3) 0.0130(3) 0.0121(4) 0.0034(2) 0.000 0.000
    Se1 0.0123(5) 0.0153(5) 0.0101(7) -0.0004(4) 0.000 0.000
    Se2 0.0147(6) 0.0142(5) 0.0137(8) 0.0007(4) 0.000 0.000
    Se3 0.0154(5) 0.0096(5) 0.0138(7) 0.0007(4) 0.000 0.000
    Se4 0.0144(5) 0.0128(5) 0.0126(8) 0.0000(4) 0.000 0.000
    Se5 0.0155(5) 0.0129(5) 0.0141(8) -0.0004(4) 0.000 0.000
    Se6 0.0140(5) 0.0134(5) 0.0124(8) 0.0008(4) 0.000 0.000
_geom_special_details
;
 All esds (except the esd in the dihedral angle between two l.s. planes)
 are estimated using the full covariance matrix.  The cell esds are taken
 into account individually in the estimation of esds in distances, angles
 and torsion angles; correlations between esds in cell parameters are only
 used when they are defined by crystal symmetry.  An approximate (isotropic)
 treatment of cell esds is used for estimating esds involving l.s. planes.
;
loop_
    _geom_bond_atom_site_label_1
    _geom_bond_atom_site_label_2
    _geom_bond_site_symmetry_2
    _geom_bond_distance
    _geom_bond_publ_flag
    Cs1 Se4 7_656 3.6071(12) y
    Cs1 Se4 7_655 3.6071(12) y
    Cs1 Se6 7_655 3.7129(12) y
    Cs1 Se6 7_656 3.7129(12) y
    Cs1 Se3 5_665 3.7639(14) y
    Cs1 Se5 7_656 3.8053(12) y
    Cs1 Se5 7_655 3.8053(12) y
    Cs1 Se1 1 4.5421(14) y
    Cs1 Cs1 1_554 4.2351(3) ?
    Cs1 Cs1 1_556 4.2351(3) ?
    Cs2 Cs2 5_655 2.394(4) y
    Cs2 Se2 7_655 3.5286(16) y
    Cs2 Se2 7_656 3.5286(16) y
    Cs2 Se2 3_554 3.6917(17) y
    Cs2 Se2 3 3.6917(17) y
    Cs2 Se5 5_665 3.719(2) y
    Cs2 Se6 5_665 3.924(2) y
    Cs2 Sm2 5_655 4.1597(18) ?
    Sm1 Se3 7_656 2.9070(11) ?
    Sm1 Se3 3_455 2.9070(11) ?
    Sm1 Se5 5_565 2.9328(8) ?
    Sm1 Se5 1_546 2.9328(8) ?
    Sm1 Se5 5_566 2.9328(8) ?
    Sm1 Se5 1_545 2.9328(8) ?
    Sm2 Se5 1_545 2.8738(13) ?
    Sm2 Se2 7_656 2.9020(10) ?
    Sm2 Se2 7_655 2.9020(10) ?
    Sm2 Se3 7_655 2.9217(9) ?
    Sm2 Se3 7_656 2.9217(9) ?
    Sm2 Se1 . 3.0614(13) ?
    Sm3 Se4 3_565 2.8578(9) ?
    Sm3 Se4 3_564 2.8578(9) ?
    Sm3 Se3 . 2.9152(13) ?
    Sm3 Se6 . 2.9279(13) ?
    Sm3 Se1 7_665 3.0185(9) ?
    Sm3 Se1 7_666 3.0185(9) ?
    Sm4 Se4 . 2.8591(13) ?
    Sm4 Se2 . 2.8823(13) ?
    Sm4 Se6 3_464 2.8888(9) ?
    Sm4 Se6 3_465 2.8888(9) ?
    Sm4 Se1 7_666 3.0526(9) ?
    Sm4 Se1 7_665 3.0526(9) ?
loop_
    _geom_angle_atom_site_label_1
    _geom_angle_atom_site_label_2
    _geom_angle_atom_site_label_3
    _geom_angle_site_symmetry_1
    _geom_angle_site_symmetry_3
    _geom_angle
    _geom_angle_publ_flag
    Se4 Cs1 Se4 7_656 7_655 71.90(3) ?
    Se4 Cs1 Se6 7_656 7_655 125.93(3) ?
    Se4 Cs1 Se6 7_655 7_655 85.24(2) ?
    Se4 Cs1 Se6 7_656 7_656 85.24(2) ?
    Se4 Cs1 Se6 7_655 7_656 125.93(3) ?
    Se6 Cs1 Se6 7_655 7_656 69.55(3) ?
    Se4 Cs1 Se3 7_656 5_665 64.04(3) ?
    Se4 Cs1 Se3 7_655 5_665 64.04(3) ?
    Se6 Cs1 Se3 7_655 5_665 143.874(16) ?
    Se6 Cs1 Se3 7_656 5_665 143.874(16) ?
    Se4 Cs1 Se5 7_656 7_656 90.60(2) ?
    Se4 Cs1 Se5 7_655 7_656 131.59(3) ?
    Se6 Cs1 Se5 7_655 7_656 137.25(3) ?
    Se6 Cs1 Se5 7_656 7_656 95.72(2) ?
    Se3 Cs1 Se5 5_665 7_656 67.69(3) ?
    Se4 Cs1 Se5 7_656 7_655 131.59(3) ?
    Se4 Cs1 Se5 7_655 7_655 90.60(2) ?
    Se6 Cs1 Se5 7_655 7_655 95.72(2) ?
    Se6 Cs1 Se5 7_656 7_655 137.25(3) ?
    Se3 Cs1 Se5 5_665 7_655 67.69(3) ?
    Se5 Cs1 Se5 7_656 7_655 67.63(2) ?
    Se2 Cs2 Se2 7_655 3_554 95.31(3) ?
    Se2 Cs2 Se2 7_656 3_554 141.35(6) ?
    Se2 Cs2 Se2 7_655 3 141.35(6) ?
    Se2 Cs2 Se2 7_656 3 95.31(3) ?
    Se2 Cs2 Se2 3_554 3 70.00(4) ?
    Se2 Cs2 Se5 7_655 5_665 138.46(3) ?
    Se2 Cs2 Se5 7_656 5_665 138.46(3) ?
    Se2 Cs2 Se5 3_554 5_665 72.81(4) ?
    Se2 Cs2 Se5 3 5_665 72.81(4) ?
    Se2 Cs2 Se6 7_655 5_665 70.80(4) ?
    Se2 Cs2 Se6 7_656 5_665 70.80(4) ?
    Se2 Cs2 Se6 3_554 5_665 141.36(3) ?
    Se2 Cs2 Se6 3 5_665 141.36(3) ?
    Se5 Cs2 Se6 5_665 5_665 93.63(5) ?
    Se3 Sm1 Se3 7_656 3_455 180.000(14) ?
    Se3 Sm1 Se5 7_656 5_565 92.43(3) ?
    Se3 Sm1 Se5 3_455 5_565 87.57(3) ?
    Se3 Sm1 Se5 7_656 1_546 87.57(3) ?
    Se3 Sm1 Se5 3_455 1_546 92.43(3) ?
    Se5 Sm1 Se5 5_565 1_546 180.00(4) ?
    Se3 Sm1 Se5 7_656 5_566 92.43(3) ?
    Se3 Sm1 Se5 3_455 5_566 87.57(3) ?
    Se5 Sm1 Se5 5_565 5_566 92.44(3) ?
    Se5 Sm1 Se5 1_546 5_566 87.56(3) ?
    Se3 Sm1 Se5 7_656 1_545 87.57(3) ?
    Se3 Sm1 Se5 3_455 1_545 92.43(3) ?
    Se5 Sm1 Se5 5_565 1_545 87.56(3) ?
    Se5 Sm1 Se5 1_546 1_545 92.44(3) ?
    Se5 Sm1 Se5 5_566 1_545 180.0 ?
    Se5 Sm2 Se2 1_545 7_656 99.19(3) ?
    Se5 Sm2 Se2 1_545 7_655 99.19(3) ?
    Se2 Sm2 Se2 7_656 7_655 93.72(4) ?
    Se5 Sm2 Se3 1_545 7_655 88.41(3) ?
    Se2 Sm2 Se3 7_656 7_655 172.31(4) ?
    Se2 Sm2 Se3 7_655 7_655 86.18(2) ?
    Se5 Sm2 Se3 1_545 7_656 88.41(3) ?
    Se2 Sm2 Se3 7_656 7_656 86.18(2) ?
    Se2 Sm2 Se3 7_655 7_656 172.31(4) ?
    Se3 Sm2 Se3 7_655 7_656 92.90(4) ?
    Se5 Sm2 Se1 1_545 . 171.21(4) ?
    Se2 Sm2 Se1 7_656 . 86.77(3) ?
    Se2 Sm2 Se1 7_655 . 86.77(3) ?
    Se3 Sm2 Se1 7_655 . 85.54(3) ?
    Se3 Sm2 Se1 7_656 . 85.54(3) ?
    Se4 Sm3 Se4 3_565 3_564 95.63(4) ?
    Se4 Sm3 Se3 3_565 . 85.26(3) ?
    Se4 Sm3 Se3 3_564 . 85.26(3) ?
    Se4 Sm3 Se6 3_565 . 86.87(3) ?
    Se4 Sm3 Se6 3_564 . 86.87(3) ?
    Se3 Sm3 Se6 . . 168.27(4) ?
    Se4 Sm3 Se1 3_565 7_665 171.05(4) ?
    Se4 Sm3 Se1 3_564 7_665 87.03(2) ?
    Se3 Sm3 Se1 . 7_665 86.44(3) ?
    Se6 Sm3 Se1 . 7_665 101.84(3) ?
    Se4 Sm3 Se1 3_565 7_666 87.03(2) ?
    Se4 Sm3 Se1 3_564 7_666 171.05(4) ?
    Se3 Sm3 Se1 . 7_666 86.44(3) ?
    Se6 Sm3 Se1 . 7_666 101.84(3) ?
    Se1 Sm3 Se1 7_665 7_666 89.10(3) ?
    Se4 Sm4 Se2 . . 172.93(4) ?
    Se4 Sm4 Se6 . 3_464 87.59(3) ?
    Se2 Sm4 Se6 . 3_464 97.20(3) ?
    Se4 Sm4 Se6 . 3_465 87.59(3) ?
    Se2 Sm4 Se6 . 3_465 97.20(3) ?
    Se6 Sm4 Se6 3_464 3_465 94.28(4) ?
    Se4 Sm4 Se1 . 7_666 87.63(3) ?
    Se2 Sm4 Se1 . 7_666 87.29(3) ?
    Se6 Sm4 Se1 3_464 7_666 174.23(4) ?
    Se6 Sm4 Se1 3_465 7_666 88.74(2) ?
    Se4 Sm4 Se1 . 7_665 87.63(3) ?
    Se2 Sm4 Se1 . 7_665 87.29(3) ?
    Se6 Sm4 Se1 3_464 7_665 88.74(2) ?
    Se6 Sm4 Se1 3_465 7_665 174.23(4) ?
    Se1 Sm4 Se1 7_666 7_665 87.85(3) ?
    Sm3 Se1 Sm3 7_655 7_656 89.10(3) ?
    Sm3 Se1 Sm4 7_655 7_656 178.80(4) ?
    Sm3 Se1 Sm4 7_656 7_656 91.519(12) ?
    Sm3 Se1 Sm4 7_655 7_655 91.519(12) ?
    Sm3 Se1 Sm4 7_656 7_655 178.80(4) ?
    Sm4 Se1 Sm4 7_656 7_655 87.85(3) ?
    Sm3 Se1 Sm2 7_655 . 91.46(3) ?
    Sm3 Se1 Sm2 7_656 . 91.46(3) ?
    Sm4 Se1 Sm2 7_656 . 89.55(3) ?
    Sm4 Se1 Sm2 7_655 . 89.55(3) ?
    Sm4 Se2 Sm2 . 7_666 96.22(3) ?
    Sm4 Se2 Sm2 . 7_665 96.22(3) ?
    Sm2 Se2 Sm2 7_666 7_665 93.72(4) ?
    Sm1 Se3 Sm3 3 . 167.99(5) ?
    Sm1 Se3 Sm2 3 7_665 91.79(3) ?
    Sm3 Se3 Sm2 . 7_665 96.47(3) ?
    Sm1 Se3 Sm2 3 7_666 91.79(3) ?
    Sm3 Se3 Sm2 . 7_666 96.47(3) ?
    Sm2 Se3 Sm2 7_665 7_666 92.90(4) ?
    Sm3 Se4 Sm3 3_464 3_465 95.63(4) ?
    Sm3 Se4 Sm4 3_464 . 93.81(3) ?
    Sm3 Se4 Sm4 3_465 . 93.81(3) ?
    Sm2 Se5 Sm1 1_565 1_564 92.23(3) ?
    Sm2 Se5 Sm1 1_565 1_565 92.23(3) ?
    Sm1 Se5 Sm1 1_564 1_565 92.44(3) ?
    Sm4 Se6 Sm4 3_565 3_564 94.28(4) ?
    Sm4 Se6 Sm3 3_565 . 91.72(3) ?
    Sm4 Se6 Sm3 3_564 . 91.72(3) ?
data_global
_journal_date_recd_electronic     2011-11-14
_journal_date_accepted     2011-12-01
_journal_name_full     'Acta Crystallographica, Section E'
_journal_year     2012
_journal_volume     68
_journal_issue      1
_journal_page_first     i2
_journal_page_last     i2
_journal_paper_category     QI
_journal_paper_doi     10.1107/S1600536811051919
_journal_coeditor_code     WM2561
