# Supplementary material for: Cs3Sm7Se12
Source: Acta Crystallogr Sect E Struct Rep Online. 2011 Dec 7;68(Pt 1):i2. doi: 10.1107/S1600536811051919 (PMC3254269; doi:10.1107/S1600536811051919)
Supplement: Supplementary file 2 [file e-68-000i2-Isup2.hkl]

# 
# h,k,l, Fc-squared, Fo-squared, sigma(Fo-squared) and status flag 
# 
data_I
_shelx_title '   CS3 SM7 SE12  (CH3 IN PNNM)' 
_shelx_refln_list_code          4 
_shelx_F_calc_maximum      976.32 
_exptl_crystal_F_000      2014.00 
_reflns_d_resolution_high  0.7338 
 
loop_ 
 _symmetry_equiv_pos_as_xyz 
 'x, y, z' 
 '-x, -y, z' 
 'x+1/2, -y+1/2, -z+1/2' 
 '-x+1/2, y+1/2, -z+1/2' 
 '-x, -y, -z' 
 'x, y, -z' 
 '-x-1/2, y-1/2, z-1/2' 
 'x-1/2, -y-1/2, z-1/2' 
 
_cell_length_a    13.0387 
_cell_length_b    26.6742 
_cell_length_c     4.2351 
_cell_angle_alpha  90.000 
_cell_angle_beta   90.000 
_cell_angle_gamma  90.000 
 
_shelx_F_squared_multiplier     1.000 
 
loop_ 
 _refln_index_h 
 _refln_index_k 
 _refln_index_l 
 _refln_F_squared_calc 
 _refln_F_squared_meas 
 _refln_F_squared_sigma 
 _refln_observed_status 
   2   0   0     8764.71     6872.55    950.36 o 
   4   0   0       67.60      134.19    684.65 o 
   6   0   0   382281.66   409842.56   8577.04 o 
   8   0   0    30949.98    29410.24   1034.28 o 
  10   0   0     3309.31     3147.02    940.67 o 
  12   0   0    19228.24    18860.88   1438.93 o 
  14   0   0   139784.00   150891.55   2076.43 o 
  16   0   0      657.52      522.50   1200.68 o 
   2   1   0      191.94      356.97    531.30 o 
   3   1   0    16949.05    13807.88    679.19 o 
   4   1   0    11470.80    11519.77    658.10 o 
   5   1   0   180590.39   182270.44   1622.47 o 
   6   1   0    13265.09    14187.02    724.60 o 
   7   1   0     4069.78     4946.53    561.29 o 
   8   1   0    16828.89    16332.39    664.82 o 
   9   1   0    45698.58    44285.18    828.22 o 
  10   1   0     5422.88     6799.59    684.76 o 
  11   1   0     1819.66     1745.16    569.13 o 
  12   1   0    11892.04    12742.52    754.43 o 
  13   1   0    11986.08    12935.93    803.33 o 
  14   1   0    10062.43    11407.54   1022.08 o 
  15   1   0      629.64      986.51    967.44 o 
  16   1   0      128.94       22.57    985.25 o 
  17   1   0     2487.35     1017.30   1213.90 o 
   2   2   0    16850.85    16855.57    788.22 o 
   3   2   0    27886.61    27817.48    777.82 o 
   4   2   0     9619.99     9353.71    517.92 o 
   5   2   0    11382.34    11642.74    666.19 o 
   6   2   0   252957.92   263220.25   5131.28 o 
   7   2   0    72293.57    67278.96    912.40 o 
   8   2   0    37253.11    35897.40    799.76 o 
   9   2   0     1160.98     2908.84    605.74 o 
  10   2   0     1291.55     1828.85    799.22 o 
  11   2   0     4390.34     5738.77    806.03 o 
  12   2   0    20728.29    21948.97    742.28 o 
  13   2   0     4630.44     4995.38    822.49 o 
  14   2   0    23263.67    23796.43    974.57 o 
  15   2   0     3937.94     4654.46    989.34 o 
  16   2   0      999.53     2284.94   1249.30 o 
  17   2   0     3272.45     2318.61   1342.55 o 
   1   3   0    15373.07    15741.88    715.82 o 
   2   3   0     4194.52     3008.49    554.59 o 
   3   3   0     9257.80     7198.74    665.00 o 
   4   3   0    13426.13    12416.92    628.84 o 
   5   3   0      694.09      759.65    611.64 o 
   6   3   0   155160.33   152799.92   1888.97 o 
   7   3   0    36007.47    35833.89    771.72 o 
   8   3   0     3456.00     3736.34    595.49 o 
   9   3   0     3717.67     4113.95    610.28 o 
  10   3   0     2930.81     3374.28    658.91 o 
  11   3   0    11007.95    12139.57    704.74 o 
  12   3   0    40499.25    44768.03    880.65 o 
  13   3   0    56963.41    61324.45   1879.55 o 
  14   3   0      176.32     1080.36    817.31 o 
  15   3   0     5487.93     6160.38    977.84 o 
  16   3   0     1004.97     2177.71    966.82 o 
  17   3   0      775.87      874.09   1104.58 o 
   0   4   0       77.95       93.39    786.18 o 
   1   4   0      897.13      737.29    559.76 o 
   2   4   0   140044.11   139595.13   2226.63 o 
   3   4   0    46710.84    40546.99    944.05 o 
   4   4   0    14712.25    12757.81    619.65 o 
   5   4   0      461.08      403.33    632.10 o 
   6   4   0    19290.83    20280.65   1354.32 o 
   7   4   0    41147.63    42354.15   1227.57 o 
   8   4   0    21090.55    20563.25    733.37 o 
   9   4   0     9496.45     9697.86    657.94 o 
  10   4   0     4675.54     4728.85    677.80 o 
  11   4   0    29281.96    29976.89    772.74 o 
  12   4   0    41193.62    41361.48   1413.22 o 
  13   4   0   103756.20   113563.97   2633.79 o 
  14   4   0    13036.70    12142.13    797.13 o 
  15   4   0      956.38      669.95    981.77 o 
  16   4   0     1227.77     2373.84   1164.61 o 
  17   4   0     4166.15     5442.86   1362.37 o 
   1   5   0     1475.90     1340.73    573.25 o 
   2   5   0    12590.04    11076.65    594.59 o 
   3   5   0     3468.02     3140.89    487.15 o 
   4   5   0     1735.04     1211.01    804.93 o 
   5   5   0    10919.60     9915.08    693.83 o 
   6   5   0    74192.66    69146.95    989.78 o 
   7   5   0   375927.00   380115.69   2689.49 o 
   8   5   0   118425.94   115228.38   1933.26 o 
   9   5   0      616.92     1382.83    536.11 o 
  10   5   0      282.82      142.27    608.47 o 
  11   5   0     9395.92    10304.32    749.03 o 
  12   5   0       13.79      549.05    592.96 o 
  13   5   0    30947.71    34030.03    926.59 o 
  14   5   0     6284.95     4787.69    832.60 o 
  15   5   0     6286.53     6222.04   1101.82 o 
  16   5   0     1240.83     1442.12   1184.08 o 
  17   5   0        8.32      237.69   1231.66 o 
   0   6   0    30625.60    26839.39   1331.69 o 
   1   6   0    81699.95    71270.11   1325.89 o 
   2   6   0    87331.31    86212.16   1635.42 o 
   3   6   0    43416.94    41909.20    801.58 o 
   4   6   0      573.84     1950.78    608.68 o 
   5   6   0     1845.78     1851.38    586.02 o 
   6   6   0       31.46      479.76    585.41 o 
   7   6   0   114511.26   112950.57   2041.26 o 
   8   6   0     6036.14     6385.71    598.57 o 
   9   6   0    16123.50    15740.58    632.08 o 
  10   6   0      412.34      592.74    710.65 o 
  11   6   0    29375.47    28454.11    772.77 o 
  12   6   0    82256.53    82086.56   1944.64 o 
  13   6   0    31519.60    31684.16    922.69 o 
  14   6   0     4109.06     3503.73    830.00 o 
  15   6   0     9170.86     8552.29   1019.75 o 
  16   6   0     5805.78     5557.87   1203.33 o 
  17   6   0      446.44      151.46   1542.58 o 
   1   7   0     2692.60     2295.80    567.55 o 
   2   7   0    27022.25    27069.64    685.19 o 
   3   7   0     7615.20     7430.83    492.83 o 
   4   7   0      795.75      811.97    572.10 o 
   5   7   0    49511.93    48310.61    824.98 o 
   6   7   0     1959.17     1310.27    646.79 o 
   7   7   0   120184.72   119553.84   1667.09 o 
   8   7   0     3546.63     4468.41    570.60 o 
   9   7   0     4252.20     5014.04    551.77 o 
  10   7   0     2250.57     1745.28    723.96 o 
  11   7   0     1206.41     1294.70    705.94 o 
  12   7   0    10424.81    10390.62    687.70 o 
  13   7   0     2259.38     1273.65    754.58 o 
  14   7   0    11219.67    10121.60    847.11 o 
  15   7   0    22539.71    23928.90   1063.01 o 
  16   7   0     1886.35     2341.56   1302.63 o 
  17   7   0      933.31     1887.29   1389.97 o 
   0   8   0   108136.95   100152.34   2610.69 o 
   1   8   0   341071.72   321436.38   7498.51 o 
   2   8   0     2480.32     2394.16    452.42 o 
   3   8   0     9345.34     9283.00    708.44 o 
   4   8   0    28164.55    28206.77    723.76 o 
   5   8   0     8892.92     8736.27    583.33 o 
   6   8   0   226103.42   227574.38   2880.99 o 
   7   8   0    45332.26    42649.81    720.43 o 
   8   8   0     6948.24     7378.47    636.96 o 
   9   8   0    12347.92    12194.66    595.67 o 
  10   8   0     9020.82     8263.10    655.38 o 
  11   8   0       25.05      761.02    588.55 o 
  12   8   0    12505.10    12347.45    687.69 o 
  13   8   0     1793.77     1732.42    813.24 o 
  14   8   0      299.99      360.77    750.46 o 
  15   8   0    31651.35    30884.60   1105.71 o 
  16   8   0      390.42     1259.59   1170.88 o 
  17   8   0      672.82      309.79   1410.22 o 
   1   9   0   475635.56   456606.47   6531.66 o 
   2   9   0     8523.51     8050.78    735.06 o 
   3   9   0     4538.91     3911.61    601.92 o 
   4   9   0   133694.25   132957.63   2960.38 o 
   5   9   0    57239.19    55459.49    830.55 o 
   6   9   0    36051.01    36811.38    711.56 o 
   7   9   0    65741.29    60102.04   1369.76 o 
   8   9   0    48310.27    44647.49   1287.54 o 
   9   9   0      561.83      879.74    569.91 o 
  10   9   0    18853.33    19548.64    698.24 o 
  11   9   0    18663.37    19161.81    778.91 o 
  12   9   0       41.84      603.26    825.97 o 
  13   9   0    40146.75    40242.21   1044.36 o 
  14   9   0    11675.37    11377.05    989.09 o 
  15   9   0    12300.58    11839.06   1130.31 o 
  16   9   0     1591.87     1537.78   1107.08 o 
  17   9   0      307.50     1322.56   1310.15 o 
   0  10   0   455935.78   490002.47   3653.88 o 
   1  10   0   234270.80   242030.53   1901.16 o 
   2  10   0    38310.08    37991.48    998.16 o 
   3  10   0    14459.26    14205.77    679.69 o 
   4  10   0      989.67     1150.51    610.87 o 
   5  10   0     9894.24     9521.75    594.40 o 
   6  10   0    71108.13    71646.78    888.02 o 
   7  10   0     3442.45     3378.67    517.03 o 
   8  10   0      362.55      562.00    505.41 o 
   9  10   0     5084.30     4871.21    627.03 o 
  10  10   0        6.42      604.69    527.01 o 
  11  10   0        2.47      365.98    555.36 o 
  12  10   0    40269.33    43793.72    838.81 o 
  13  10   0    68417.46    70961.13    893.90 o 
  14  10   0     5470.71     4797.66    826.18 o 
  15  10   0    11844.49    12163.87    953.03 o 
  16  10   0      835.35     1438.77   1203.38 o 
  17  10   0       23.74        0.92   1313.12 o 
   1  11   0    46434.14    45159.17   1059.85 o 
   2  11   0    11863.66    11214.72    693.20 o 
   3  11   0    12756.76    12189.88    613.71 o 
   4  11   0    69746.07    66902.28    881.51 o 
   5  11   0   103396.01    99918.73   1086.66 o 
   6  11   0    36336.12    34515.98    737.71 o 
   7  11   0    62529.73    64229.12   1592.41 o 
   8  11   0    12035.29    11339.33    539.59 o 
   9  11   0     4483.80     8832.01   1526.40 o 
  10  11   0    14749.59    15977.02    664.62 o 
  11  11   0     3493.15     3500.50    606.74 o 
  12  11   0    18233.59    19004.82    805.12 o 
  13  11   0       23.89     1967.17    753.12 o 
  14  11   0      168.85     1100.86    985.87 o 
  15  11   0       46.29     1037.89    913.92 o 
  16  11   0     1888.80     2358.90   1041.90 o 
   0  12   0       72.77      658.47    918.39 o 
   1  12   0     9907.77    10934.00    734.46 o 
   2  12   0      442.24      312.23    703.95 o 
   3  12   0     7126.64     7238.99    601.04 o 
   4  12   0     4541.67     6157.77    579.28 o 
   5  12   0    83438.05    80931.43   2375.30 o 
   6  12   0    40839.12    41909.49    742.70 o 
   7  12   0     2786.22     3318.47    542.09 o 
   8  12   0    16266.51    17841.06    657.83 o 
   9  12   0    19859.52    22057.63    686.43 o 
  10  12   0     1070.01     1232.73    601.65 o 
  11  12   0     2214.38     2246.94    561.27 o 
  12  12   0      680.23      677.42    753.06 o 
  13  12   0        3.38      608.90    708.16 o 
  14  12   0    38498.54    37332.81   1042.52 o 
  15  12   0      296.43      353.82   1058.48 o 
  16  12   0     2973.10     2538.06   1047.71 o 
   1  13   0    45276.09    45000.36    901.45 o 
   2  13   0     2713.45     3587.80    695.10 o 
   3  13   0     7269.54     8916.13    653.11 o 
   4  13   0     5975.18     5438.67    521.56 o 
   5  13   0    18043.06    17556.25    685.53 o 
   6  13   0   176734.14   181115.47   2059.37 o 
   7  13   0    62497.93    60948.86    846.50 o 
   8  13   0     2788.66     1914.87    637.36 o 
   9  13   0    13994.51    16164.16    727.46 o 
  10  13   0    11997.01    12044.96    644.80 o 
  11  13   0     4324.98     3557.61    625.55 o 
  12  13   0    30902.45    31165.03    856.40 o 
  13  13   0    41414.95    40351.73    893.30 o 
  14  13   0    33346.20    33153.47   1032.02 o 
  15  13   0        7.86     1492.89   1108.84 o 
  16  13   0      873.71     1696.91   1201.52 o 
   0  14   0    36929.98    35447.86   1292.58 o 
   1  14   0     5274.80     5164.52    618.36 o 
   2  14   0    35921.35    33803.43   1168.55 o 
   3  14   0    24528.29    23420.71    714.20 o 
   4  14   0    16962.94    17679.00    637.63 o 
   5  14   0     2713.48     3624.90    643.53 o 
   6  14   0    33252.97    31340.51    790.78 o 
   7  14   0     3000.64     3675.99    554.10 o 
   8  14   0    87803.27    88604.97   1704.71 o 
   9  14   0     8400.14     9402.41    686.42 o 
  10  14   0    35090.91    35751.25   1099.69 o 
  11  14   0    43867.66    46774.37    903.74 o 
  12  14   0    35913.11    37918.84    831.88 o 
  13  14   0    36462.23    35254.76    958.90 o 
  14  14   0     6349.35     6354.77   1217.48 o 
  15  14   0     2250.81     3650.66   1108.34 o 
  16  14   0    11220.60    10073.88   1335.76 o 
   1  15   0    37944.95    37937.33    877.60 o 
   2  15   0     3649.59     3461.34    634.14 o 
   3  15   0     7383.63     7028.97    544.59 o 
   4  15   0     1021.78     1074.84    474.30 o 
   5  15   0    12988.63    14094.39    673.69 o 
   6  15   0    13896.68    14687.86    783.49 o 
   7  15   0    20111.24    21215.09    771.14 o 
   8  15   0   152065.13   158099.78   1239.89 o 
   9  15   0     7098.26     7396.14    631.73 o 
  10  15   0      115.92      561.12    525.83 o 
  11  15   0     6194.25     7216.78    724.18 o 
  12  15   0     6782.38     6611.83    737.88 o 
  13  15   0     1540.19     1956.28    919.03 o 
  14  15   0    31828.18    30674.82   1097.21 o 
  15  15   0     2028.12     2537.61   1325.78 o 
  16  15   0      171.92     1065.17   1419.11 o 
   0  16   0        1.43      190.70    708.82 o 
   1  16   0    11306.81    11501.10    718.63 o 
   2  16   0      228.63      457.10    535.86 o 
   3  16   0    11835.49    11532.75    608.96 o 
   4  16   0    23364.58    23657.92    630.49 o 
   5  16   0      194.60     1230.82    563.88 o 
   6  16   0     2856.74     3628.40    636.60 o 
   7  16   0    58282.39    60917.42    939.54 o 
   8  16   0     8145.51     8603.11    763.71 o 
   9  16   0     1888.69     2099.48    719.50 o 
  10  16   0     3064.14     2259.51    655.04 o 
  11  16   0     8875.78     8072.16    728.41 o 
  12  16   0    12502.65    11210.43    868.53 o 
  13  16   0     6022.74     5583.98    930.58 o 
  14  16   0     5092.92     5212.94   1059.12 o 
  15  16   0       98.78      739.43   1045.06 o 
   1  17   0    59141.34    57565.02   1117.62 o 
   2  17   0   133859.56   137576.13   1639.91 o 
   3  17   0    21057.48    21410.05    665.37 o 
   4  17   0     6823.47     7123.32    566.77 o 
   5  17   0    26872.43    26170.74    762.33 o 
   6  17   0     5707.58     5407.18    711.32 o 
   7  17   0   144090.22   154206.56   2727.74 o 
   8  17   0    17283.54    17344.00    730.00 o 
   9  17   0      390.36      474.78    654.52 o 
  10  17   0     3989.81     4180.17    836.15 o 
  11  17   0       17.31      798.10   1000.79 o 
  12  17   0     1537.02     1813.72    837.64 o 
  13  17   0    10078.31     9836.83    953.10 o 
  14  17   0     5003.88     5684.63   1052.71 o 
  15  17   0     1787.58      820.30   1081.58 o 
   0  18   0    73790.64    74110.08   1475.62 o 
   1  18   0    14252.48    15080.79    717.38 o 
   2  18   0   173872.64   170467.06   1897.23 o 
   3  18   0      774.50      560.47    581.70 o 
   4  18   0     8018.46     8377.82    536.11 o 
   5  18   0     1415.08     1545.12    610.53 o 
   6  18   0     8603.98    10726.12   1016.16 o 
   7  18   0     4465.01     4536.27    683.38 o 
   8  18   0     1656.95     1232.88    611.99 o 
   9  18   0     3185.82     3056.73    664.15 o 
  10  18   0     6405.78     6161.58    843.29 o 
  11  18   0      685.39      705.44    902.93 o 
  12  18   0    22394.78    19949.99   1091.35 o 
  13  18   0     5809.94     5551.13   1019.67 o 
  14  18   0     5650.33     6094.63   1212.11 o 
  15  18   0     5944.54     6950.52   1446.32 o 
   1  19   0   270535.19   269868.28   3174.53 o 
   2  19   0     5875.36     9617.89   2413.67 o 
   3  19   0    68231.72    67119.98    828.98 o 
   4  19   0      832.39     1808.75    647.16 o 
   5  19   0   218479.72   216951.77   2633.16 o 
   6  19   0       80.08      318.55    672.90 o 
   7  19   0    12531.86    12018.75    723.56 o 
   8  19   0     1961.96     1877.13    667.29 o 
   9  19   0    24326.15    25771.19    858.22 o 
  10  19   0       10.71      413.69    898.54 o 
  11  19   0    53419.07    54949.04   1580.25 o 
  12  19   0     3933.53     3551.03   1003.85 o 
  13  19   0    12300.14    11818.04   1070.49 o 
  14  19   0       98.94      894.19   1202.26 o 
  15  19   0    12432.70    11781.06   2047.30 o 
   0  20   0    38883.42    38045.46   1108.04 o 
   1  20   0     4692.92     6401.26    694.75 o 
   2  20   0     5692.43     5701.54    743.13 o 
   3  20   0     8341.31     8582.47    692.31 o 
   4  20   0    35225.10    36433.83    693.69 o 
   5  20   0      873.98     2079.98    700.12 o 
   6  20   0     4487.73     4685.14    688.65 o 
   7  20   0     4418.35     4182.40    634.75 o 
   8  20   0    11107.10    10562.17    706.18 o 
   9  20   0    20545.19    20978.59    902.78 o 
  10  20   0      511.98      911.64    821.04 o 
  11  20   0     4975.53     5397.25   1010.94 o 
  12  20   0    10989.66     9188.32   1135.86 o 
  13  20   0     8103.55     4833.39   1168.04 o 
  14  20   0    15108.94    12669.27   1279.68 o 
   1  21   0     9163.45     9851.87    808.57 o 
   2  21   0     5003.75     6059.96    788.85 o 
   3  21   0     5342.66     5737.88    664.19 o 
   4  21   0    11068.08    12004.30    652.77 o 
   5  21   0    40284.26    43083.52   1147.58 o 
   6  21   0     8567.52     9098.16    660.10 o 
   7  21   0    16399.30    15739.13    690.47 o 
   8  21   0     2892.98     3118.95    837.76 o 
   9  21   0     4009.66     4029.63    773.51 o 
  10  21   0     8377.07     8694.66   1036.63 o 
  11  21   0     1823.22     2490.32    999.39 o 
  12  21   0     5331.63     5447.38   1243.55 o 
  13  21   0     1516.95     2338.15   1217.73 o 
  14  21   0      324.14     1372.03   1409.80 o 
   0  22   0    23790.83    25027.17   1131.58 o 
   1  22   0     5536.28     6906.78    779.52 o 
   2  22   0      237.13     1409.77    752.28 o 
   3  22   0     1665.82      487.32    642.14 o 
   4  22   0    23161.56    22975.49    712.55 o 
   5  22   0    44873.79    46577.70    793.68 o 
   6  22   0     4075.77     3953.42    642.44 o 
   7  22   0    10902.88    11297.00    814.79 o 
   8  22   0     7329.23     7527.12    854.16 o 
   9  22   0      487.91      649.08    770.68 o 
  10  22   0    32737.95    33827.52   1379.56 o 
  11  22   0    34847.30    34738.63   1460.49 o 
  12  22   0     1315.06     2899.75   1168.04 o 
  13  22   0      604.26      675.24   1348.94 o 
  14  22   0    32990.84    27966.90   1558.95 o 
   1  23   0     2682.41     3009.77    748.40 o 
   2  23   0    11360.30    11959.71    730.92 o 
   3  23   0       29.32       32.26    677.92 o 
   4  23   0       16.60      245.70    626.80 o 
   5  23   0    44191.20    44636.21   1229.17 o 
   6  23   0     4608.40     4348.41    799.22 o 
   7  23   0    11404.23    11505.15    879.51 o 
   8  23   0    40172.11    41569.99    991.79 o 
   9  23   0    74002.48    73013.40   2046.31 o 
  10  23   0     1831.67     3946.32   1005.70 o 
  11  23   0      279.58      541.59   1119.80 o 
  12  23   0      406.04      193.98   1218.53 o 
  13  23   0      635.85      509.71   1410.37 o 
   0  24   0    23595.07    25452.95   1285.19 o 
   1  24   0    14821.42    15802.21    883.80 o 
   2  24   0     1939.46     1428.35    693.31 o 
   3  24   0    34275.49    34324.29    803.46 o 
   4  24   0    16824.04    15813.84    737.03 o 
   5  24   0       35.82      545.90    786.97 o 
   6  24   0      210.23      989.83    919.54 o 
   7  24   0       30.67      728.18    919.32 o 
   8  24   0    12169.81    11337.53    862.98 o 
   9  24   0    19974.74    18525.43   1088.18 o 
  10  24   0    25035.52    23465.15   1197.02 o 
  11  24   0      771.88      890.84   1111.94 o 
  12  24   0    12042.80     9175.01   1183.40 o 
  13  24   0     5330.43     6442.05   1344.14 o 
   1  25   0     1750.33     1562.98    744.09 o 
   2  25   0     5148.09     5077.41    643.52 o 
   3  25   0    20634.97    19230.40    637.06 o 
   4  25   0       17.53      658.17    690.90 o 
   5  25   0     5975.97     7319.94    943.68 o 
   6  25   0    16819.55    14909.17    750.26 o 
   7  25   0    17177.87    16590.21    985.41 o 
   8  25   0    20311.90    18869.55    936.37 o 
   9  25   0     2852.48     2491.14   1131.38 o 
  10  25   0       35.86     1295.67   1022.92 o 
  11  25   0     7322.20     6543.57   1164.78 o 
  12  25   0     6511.84     6794.81   1283.26 o 
   0  26   0    16315.44    15204.28   1084.82 o 
   1  26   0     4709.93     4991.46    882.32 o 
   2  26   0     6518.34     6615.40    951.33 o 
   3  26   0    39581.70    41655.42    926.83 o 
   4  26   0    23745.22    24251.07    874.24 o 
   5  26   0      205.89      592.86    783.29 o 
   6  26   0    12785.82    11944.00    781.25 o 
   7  26   0       32.38     1294.05    782.67 o 
   8  26   0    42104.68    44798.32   1363.28 o 
   9  26   0     7577.08     5887.73   1050.41 o 
  10  26   0        9.70      126.62   1469.76 o 
  11  26   0     2851.89     3147.81   1140.21 o 
  12  26   0       72.61     1875.45   1749.09 o 
   1  27   0    23135.60    25126.78   1114.26 o 
   2  27   0     8427.59     9246.49    882.66 o 
   3  27   0    20722.16    20505.57    995.63 o 
   4  27   0    39390.11    39189.88    800.16 o 
   5  27   0    18849.25    18495.93    976.14 o 
   6  27   0    26828.22    26411.95   1006.58 o 
   7  27   0    15439.07    15934.77   1089.83 o 
   8  27   0      102.04     1506.73   1026.81 o 
   9  27   0     4364.73     2908.39    966.90 o 
  10  27   0    14222.73    12674.77   1292.70 o 
  11  27   0     1142.47     1322.26   1423.08 o 
   0  28   0    72126.49    76333.91   2043.69 o 
   1  28   0    38350.07    41558.66   1115.75 o 
   2  28   0   116494.99   130568.48   1760.34 o 
   3  28   0     2631.80     2387.21    755.82 o 
   4  28   0    13442.68    13096.36    833.28 o 
   5  28   0     3947.91     3768.64    868.49 o 
   6  28   0    34649.07    35362.42    949.20 o 
   7  28   0        1.69        0.92    948.80 o 
   8  28   0    21158.18    18719.65   1120.32 o 
   9  28   0       44.97     1335.24   1231.03 o 
  10  28   0    10891.30    10159.26   1183.82 o 
  11  28   0     1102.64     1348.24   1474.93 o 
   1  29   0    15318.79    14982.58    990.83 o 
   2  29   0       82.54     1414.32    794.98 o 
   3  29   0    14030.77    13291.94    780.16 o 
   4  29   0    11440.37    12090.56   1027.06 o 
   5  29   0     3055.74     3666.97    963.04 o 
   6  29   0     1411.52     3818.55    946.88 o 
   7  29   0     1434.80     1826.60    888.81 o 
   8  29   0    15141.18    12601.45   1404.11 o 
   9  29   0      465.43      867.88   1359.51 o 
  10  29   0     3080.56     4634.07   2223.60 o 
   0  30   0    24204.34    26490.81   1717.00 o 
   1  30   0     2496.24     2914.74   1171.82 o 
   2  30   0        0.35      345.42    885.69 o 
   3  30   0    12068.33    11168.70    920.24 o 
   4  30   0    26811.50    26221.57    928.62 o 
   5  30   0     6044.25     4678.33    815.49 o 
   6  30   0    13521.33    11664.63    842.42 o 
   7  30   0     3696.85     4152.96   1235.64 o 
   8  30   0     4435.35     3617.45   1168.56 o 
   9  30   0      870.23      766.93   1359.14 o 
  10  30   0      138.99     3534.99   2448.08 o 
   1  31   0        7.13      934.72   1101.39 o 
   2  31   0      304.57     1735.93    878.43 o 
   3  31   0     6914.92     6131.60   1043.30 o 
   4  31   0    16153.25    14506.83   1009.55 o 
   5  31   0       33.68     1406.55    943.08 o 
   6  31   0      305.38     1705.70   1351.30 o 
   7  31   0     6463.55     3738.15   1175.18 o 
   8  31   0     3522.65     5314.59   1421.52 o 
   9  31   0      238.14     1103.29   1616.52 o 
   0  32   0      805.86     1855.15   1563.69 o 
   1  32   0     5670.17     6766.33   1027.30 o 
   2  32   0    20682.14    18172.94    903.33 o 
   3  32   0      529.45     1758.90    946.79 o 
   4  32   0      765.76     1032.06   1275.28 o 
   5  32   0       46.22     1218.86   1349.42 o 
   6  32   0      181.79     1827.85   1147.37 o 
   7  32   0     6726.25     7312.56   1540.57 o 
   8  32   0      760.82      753.13   1471.66 o 
   1  33   0        0.94      204.83   1331.84 o 
   2  33   0        4.79     1149.16   1217.39 o 
   3  33   0      919.04      967.29   1072.66 o 
   4  33   0     2563.66     2746.18   1009.96 o 
   5  33   0      357.08      913.01   1014.07 o 
   6  33   0    11105.86     9255.44   1678.18 o 
   7  33   0    21409.05    21510.45   1415.65 o 
   0  34   0     2168.02      255.78   1535.23 o 
   1  34   0      665.67     1124.60   1512.65 o 
   2  34   0    11163.48    10151.77   1099.54 o 
   3  34   0    23833.42    20114.87   1100.87 o 
   4  34   0     2866.88     2080.64   1167.30 o 
   5  34   0     4796.35     5963.35   1347.74 o 
   6  34   0      427.02     2129.53   1452.02 o 
   1  35   0      951.29     2217.30   1429.27 o 
   2  35   0     3565.61     4247.38   1262.65 o 
   3  35   0      156.74      342.60   1363.95 o 
   4  35   0     2785.70     1897.58   1274.33 o 
   0  36   0      378.59        0.92   2076.90 o 
   1  36   0      641.82     1374.95   1269.15 o 
   1   0   1    19744.39    16674.27   1147.38 o 
   3   0   1    56708.91    59609.04   3207.07 o 
   5   0   1      941.09     1289.94    660.96 o 
   7   0   1    28012.05    28726.15    747.19 o 
   9   0   1    14039.82    14788.75    622.71 o 
  11   0   1    82587.37    85573.02   1749.93 o 
  13   0   1     1633.68     1195.25    742.96 o 
  15   0   1       53.66      557.24    982.98 o 
  17   0   1     1193.43     6919.87   1727.17 o 
   0   1   1     3418.28     2791.51   1195.74 o 
   1   1   1      999.93      831.78    459.46 o 
   2   1   1    63965.90    63598.19    940.89 o 
   3   1   1   953206.31   966956.19  11391.87 o 
   4   1   1     4727.37     4977.22    552.87 o 
   5   1   1    17142.66    16426.55    507.67 o 
   6   1   1      696.54     1476.23    401.47 o 
   7   1   1     2209.59     2463.84    399.56 o 
   8   1   1     4861.72     6410.84    472.10 o 
   9   1   1    82526.36    80154.81    928.45 o 
  10   1   1    42342.85    43243.14    804.35 o 
  11   1   1    48248.59    49907.49    674.78 o 
  12   1   1     2814.05     3068.62    457.07 o 
  13   1   1     2216.57     1425.50    567.31 o 
  14   1   1      755.44      376.05    623.16 o 
  15   1   1     3031.41     3039.57    703.50 o 
  16   1   1     8775.44    10968.66    909.95 o 
  17   1   1     8070.73     7765.70    981.58 o 
   1   2   1     5081.28     4323.17    498.39 o 
   2   2   1    56505.33    48895.33    828.92 o 
   3   2   1   205938.66   199193.22   4557.50 o 
   4   2   1    40499.61    41394.73    735.22 o 
   5   2   1     4695.27     5280.33    493.88 o 
   6   2   1    50108.81    48151.95    648.44 o 
   7   2   1      722.01     1079.54    407.19 o 
   8   2   1    68692.34    68452.72    667.93 o 
   9   2   1    38176.32    37587.48    518.21 o 
  10   2   1    17319.22    18560.63    546.33 o 
  11   2   1     6105.28     6321.56    525.44 o 
  12   2   1    15270.57    15089.29    559.14 o 
  13   2   1        7.98      340.52    566.53 o 
  14   2   1      259.18     1056.98    564.97 o 
  15   2   1    24470.91    25783.22    762.39 o 
  16   2   1    18831.58    17751.21    933.81 o 
  17   2   1    14428.51    14244.69   1083.60 o 
   0   3   1   100724.90    86725.39   2100.89 o 
   1   3   1    52692.28    47114.09    895.88 o 
   2   3   1     3389.87     2850.76    389.07 o 
   3   3   1    11247.74     9937.30    487.41 o 
   4   3   1   111756.74   109326.02    998.71 o 
   5   3   1    53802.61    52615.39    718.50 o 
   6   3   1    36589.91    34947.04    551.64 o 
   7   3   1      779.19     1048.48    394.68 o 
   8   3   1    47951.77    46681.12    560.84 o 
   9   3   1    62152.45    60584.39    608.53 o 
  10   3   1    12717.10    14339.70    571.58 o 
  11   3   1    29149.49    31097.77    548.75 o 
  12   3   1      129.94      278.52    450.74 o 
  13   3   1      334.19      615.74    540.36 o 
  14   3   1    13732.12    13236.05    605.83 o 
  15   3   1    22544.00    20985.71    946.29 o 
  16   3   1    34632.04    33788.58    906.91 o 
  17   3   1    32109.61    31489.40   1532.60 o 
   1   4   1     4593.28     3725.26    400.79 o 
   2   4   1     5191.20     4440.78    428.71 o 
   3   4   1    22142.90    22167.32    677.84 o 
   4   4   1    26692.58    25444.04    638.01 o 
   5   4   1     3957.85     3977.19    495.23 o 
   6   4   1      354.56      655.78    394.02 o 
   7   4   1     7885.27     7528.65    430.41 o 
   8   4   1     7350.56     7834.95    443.29 o 
   9   4   1    41469.44    38851.92    534.58 o 
  10   4   1   100177.27   100069.24   1291.93 o 
  11   4   1    21475.81    21799.12    560.41 o 
  12   4   1     1115.92     1177.85    419.40 o 
  13   4   1      616.12      505.71    543.76 o 
  14   4   1      736.55      597.52    568.43 o 
  15   4   1     1865.44     1623.90    703.76 o 
  16   4   1    26681.39    28367.75    882.74 o 
  17   4   1     1858.34     2344.79    932.21 o 
   0   5   1     5181.89     5931.55    774.15 o 
   1   5   1    26600.93    23740.27    638.39 o 
   2   5   1     7998.56     7115.08    411.42 o 
   3   5   1      138.57      356.54    497.15 o 
   4   5   1     1396.69      754.94    451.08 o 
   5   5   1    13512.72    13242.90    511.86 o 
   6   5   1      797.93      982.49    418.09 o 
   7   5   1       75.23      144.98    343.02 o 
   8   5   1     5110.02     5283.74    432.79 o 
   9   5   1     8268.57     7838.95    419.17 o 
  10   5   1   193835.84   203817.73   1543.44 o 
  11   5   1     5846.60     5927.60    456.14 o 
  12   5   1    15371.46    14587.10    500.59 o 
  13   5   1     1897.51     1430.99    572.19 o 
  14   5   1      620.79     1772.49    655.22 o 
  15   5   1     1430.23     1646.15    805.15 o 
  16   5   1    33924.24    34322.63   1010.88 o 
  17   5   1     2013.27     2573.73   1048.02 o 
   1   6   1     4391.47     5871.17    464.35 o 
   2   6   1    16974.55    16972.95    607.53 o 
   3   6   1     2431.78     2398.08    487.87 o 
   4   6   1    46786.60    43710.49    609.87 o 
   5   6   1   118969.47   115301.57    820.73 o 
   6   6   1     1819.60     2669.52    411.16 o 
   7   6   1      410.52      499.09    384.70 o 
   8   6   1     7137.40     7103.74    379.28 o 
   9   6   1    89804.64    93597.55    805.21 o 
  10   6   1    32901.75    34465.10    628.32 o 
  11   6   1    26799.89    26495.95    576.60 o 
  12   6   1     4452.66     4421.93    482.46 o 
  13   6   1      114.76      334.62    563.05 o 
  14   6   1     3044.69     3177.93    665.09 o 
  15   6   1     2801.04     3019.93    738.37 o 
  16   6   1     8575.41     7174.85    835.90 o 
  17   6   1     6899.49     5927.82   1022.96 o 
   0   7   1    30288.40    26887.89    900.06 o 
   1   7   1    73730.85    74263.41    991.30 o 
   2   7   1    74229.49    71496.74   1000.28 o 
   3   7   1    60239.47    57610.69    703.74 o 
   4   7   1   438626.84   452643.88   4425.07 o 
   5   7   1    17692.91    16583.21    460.90 o 
   6   7   1     2629.45     2082.03    389.43 o 
   7   7   1     1389.06     1240.28    380.57 o 
   8   7   1      821.41     1192.19    381.71 o 
   9   7   1    53009.03    54387.48    875.89 o 
  10   7   1       69.99      861.38    468.92 o 
  11   7   1     5416.93     5611.88    450.27 o 
  12   7   1    18158.87    18227.46    594.98 o 
  13   7   1    10789.16     9957.14    567.47 o 
  14   7   1    13139.54    13472.28    715.16 o 
  15   7   1    37718.98    35056.11    830.53 o 
  16   7   1     1634.10     2929.45    879.72 o 
  17   7   1       45.00      693.42    893.06 o 
   1   8   1    77229.01    77776.82    964.70 o 
   2   8   1    63283.96    62847.91    767.37 o 
   3   8   1       27.82      450.10    412.36 o 
   4   8   1   300346.34   305011.41   2523.08 o 
   5   8   1    29356.53    28133.33    512.38 o 
   6   8   1    20638.34    20898.08    420.64 o 
   7   8   1    31041.24    30557.07    506.95 o 
   8   8   1    30491.45    29526.46    542.91 o 
   9   8   1    25061.64    27536.92    545.11 o 
  10   8   1    86492.16    87578.40    772.94 o 
  11   8   1      931.58      579.98    478.46 o 
  12   8   1      672.70     1050.90    506.79 o 
  13   8   1     4890.74     4096.08    605.58 o 
  14   8   1      154.00      371.34    718.21 o 
  15   8   1    22423.28    21385.47    710.38 o 
  16   8   1       18.97      995.94    761.01 o 
  17   8   1       27.15      374.53   1549.90 o 
   0   9   1    39487.96    39469.79    997.50 o 
   1   9   1      325.35      284.62    522.43 o 
   2   9   1    16271.08    16405.97    523.28 o 
   3   9   1   240711.83   246228.03   2435.71 o 
   4   9   1     2096.22     1743.80    437.25 o 
   5   9   1     2325.83     2269.34    371.90 o 
   6   9   1     8157.41     7568.77    404.58 o 
   7   9   1     1005.80     1385.51    333.99 o 
   8   9   1      416.52     1235.17    321.51 o 
   9   9   1    68919.46    70267.95    740.19 o 
  10   9   1    49815.04    48931.28    643.91 o 
  11   9   1     1058.16     1314.94    479.47 o 
  12   9   1    15239.07    15409.31    657.90 o 
  13   9   1      512.38      507.05    569.36 o 
  14   9   1     1923.94     1444.87    695.53 o 
  15   9   1     1795.59     2877.99    654.57 o 
  16   9   1      292.25     1517.82    754.15 o 
   1  10   1     6146.23     5668.88    504.43 o 
   2  10   1   267683.31   275301.63   3166.70 o 
   3  10   1    29110.02    29781.04    576.69 o 
   4  10   1    64332.21    63011.37    719.69 o 
   5  10   1    15863.26    15906.50    491.10 o 
   6  10   1     4282.30     4220.52    367.31 o 
   7  10   1    14956.71    14712.07    410.39 o 
   8  10   1    20681.40    21090.67    489.87 o 
   9  10   1     4596.89     4895.06    435.19 o 
  10  10   1     8467.41     8733.16    437.90 o 
  11  10   1    41481.31    41771.93    514.04 o 
  12  10   1    17526.23    18951.00    698.84 o 
  13  10   1     3095.58     2406.72    532.82 o 
  14  10   1     9805.87     9039.46    624.25 o 
  15  10   1     1084.27     1591.92    680.70 o 
  16  10   1     7510.03     6634.47    839.91 o 
   0  11   1     6697.70     8521.82    757.28 o 
   1  11   1    29471.69    28051.37    966.60 o 
   2  11   1   264332.25   264755.69   2447.39 o 
   3  11   1   103470.27   100719.73    750.48 o 
   4  11   1    25241.64    27486.73    949.91 o 
   5  11   1    16004.46    14711.24    463.74 o 
   6  11   1     6188.26     6601.31    371.14 o 
   7  11   1     3350.79     4095.73    376.32 o 
   8  11   1     1109.14     1542.69    446.30 o 
   9  11   1    32882.59    34648.57    550.82 o 
  10  11   1     6965.80     7948.48    397.99 o 
  11  11   1     4837.31     3972.36    469.70 o 
  12  11   1    24775.57    24007.09    530.61 o 
  13  11   1     1174.53     1260.90    532.90 o 
  14  11   1     1247.67     1214.21    671.25 o 
  15  11   1    12400.35    12851.97    872.02 o 
  16  11   1    36220.22    30663.07   1042.88 o 
   1  12   1    19335.04    18512.00    567.37 o 
   2  12   1     1679.83     2589.72    519.33 o 
   3  12   1   152778.48   154960.09   1348.95 o 
   4  12   1   115940.65   114420.34    979.29 o 
   5  12   1     4278.69     4650.36    416.38 o 
   6  12   1      847.39     1138.67    352.72 o 
   7  12   1    88727.04    87558.66    649.97 o 
   8  12   1    12791.35    13582.10    446.65 o 
   9  12   1    69479.72    69957.16    580.15 o 
  10  12   1    40830.46    41554.67    848.26 o 
  11  12   1     5265.52     5531.76    527.03 o 
  12  12   1     3656.92     3215.67    523.99 o 
  13  12   1     3605.02     3032.71    520.40 o 
  14  12   1     1091.78     1256.95    644.51 o 
  15  12   1     5687.42     5629.74    833.00 o 
  16  12   1     1526.73     1910.12    819.50 o 
   0  13   1     1770.36     2926.24    695.96 o 
   1  13   1    27049.58    26975.32    570.66 o 
   2  13   1    11161.13    13190.75    984.80 o 
   3  13   1      806.96     3447.36    836.42 o 
   4  13   1       15.60      547.40    362.15 o 
   5  13   1     2358.61     2977.03    422.54 o 
   6  13   1    16206.33    16729.09    579.92 o 
   7  13   1     4492.86     5647.27    476.69 o 
   8  13   1    50467.52    51087.39    877.69 o 
   9  13   1     2118.08     3649.53    454.44 o 
  10  13   1     5515.21     5822.66    430.37 o 
  11  13   1    38381.33    40508.06    624.60 o 
  12  13   1     2840.65     3140.71    517.74 o 
  13  13   1    14137.33    13858.32    716.16 o 
  14  13   1     6492.80     6002.29    681.00 o 
  15  13   1     8728.82    10034.31    867.09 o 
  16  13   1    24957.11    20490.52   1030.39 o 
   1  14   1      926.23      710.64    493.61 o 
   2  14   1      688.59     1634.58    418.35 o 
   3  14   1        2.55      204.37    373.59 o 
   4  14   1        8.81      674.35    361.96 o 
   5  14   1        6.51      523.85    362.47 o 
   6  14   1     5254.57     7109.26    866.25 o 
   7  14   1     3174.15     3637.78    565.30 o 
   8  14   1     7393.49     8502.08    503.95 o 
   9  14   1    45974.61    48366.37    540.19 o 
  10  14   1    16739.96    15700.37    428.25 o 
  11  14   1    84858.19    90471.43    957.06 o 
  12  14   1      243.38      763.94    463.59 o 
  13  14   1     3438.13     4380.58    727.22 o 
  14  14   1      188.27     1819.38    732.41 o 
  15  14   1     7772.24     8890.16    869.45 o 
  16  14   1     6181.88     7857.23   1061.80 o 
   0  15   1    44261.08    42381.24    854.99 o 
   1  15   1      908.81     1622.04    456.89 o 
   2  15   1     1586.64     1975.16    434.45 o 
   3  15   1    15988.54    16533.55    441.62 o 
   4  15   1     1859.16     2593.51    353.34 o 
   5  15   1    59640.13    59247.37    699.86 o 
   6  15   1    12580.81    12893.13    594.96 o 
   7  15   1      492.50      793.49    439.13 o 
   8  15   1     1340.36     2139.84    473.29 o 
   9  15   1    49610.64    51305.36    554.92 o 
  10  15   1    41695.08    44001.53    670.42 o 
  11  15   1     1163.53     2302.22    465.70 o 
  12  15   1     1515.42     1490.25    512.16 o 
  13  15   1     7953.39     7955.82    715.67 o 
  14  15   1    14081.75    12883.93    755.06 o 
  15  15   1    21459.30    19618.72    874.70 o 
   1  16   1     7741.54     7838.37    464.25 o 
   2  16   1     7412.34     8220.25    486.21 o 
   3  16   1      246.46      405.28    389.34 o 
   4  16   1    83390.73    81286.45    919.91 o 
   5  16   1   169339.59   170704.41   2069.15 o 
   6  16   1    14434.46    15516.46    539.37 o 
   7  16   1    14157.71    15270.47    524.94 o 
   8  16   1     7251.25     7295.22    503.70 o 
   9  16   1    12288.79    14165.34    572.94 o 
  10  16   1    62443.14    70085.20    821.87 o 
  11  16   1    30861.99    30610.95    652.14 o 
  12  16   1      618.12      675.61    647.42 o 
  13  16   1      180.70      904.85    700.32 o 
  14  16   1     9386.00     9261.09    784.55 o 
  15  16   1     1484.48     2805.06    910.59 o 
   0  17   1    79068.60    80052.45   1049.26 o 
   1  17   1    37353.90    38262.08    563.70 o 
   2  17   1       51.27      170.78    449.73 o 
   3  17   1    24908.30    25100.04    462.87 o 
   4  17   1    61286.73    60479.37    784.83 o 
   5  17   1    92678.79    99593.01    962.12 o 
   6  17   1       54.14      681.58    457.56 o 
   7  17   1     3207.27     3140.75    482.13 o 
   8  17   1      881.18      535.00    432.41 o 
   9  17   1    12069.26    12096.11    570.81 o 
  10  17   1     7381.92     8247.23    627.03 o 
  11  17   1     3059.75     2748.70    672.72 o 
  12  17   1       91.02     1214.04    731.95 o 
  13  17   1       28.21      608.35    647.26 o 
  14  17   1    18727.42    16707.26    869.89 o 
  15  17   1       32.52     2083.06   1042.23 o 
   1  18   1    45379.14    42936.52    744.11 o 
   2  18   1   142325.48   140626.77   1145.77 o 
   3  18   1     2726.97     3401.37    378.16 o 
   4  18   1   131722.02   138727.14   1388.54 o 
   5  18   1     1269.26     1376.56    539.47 o 
   6  18   1    15039.94    16285.15    510.83 o 
   7  18   1     2545.82     2891.44    471.94 o 
   8  18   1    71744.68    72015.52    691.20 o 
   9  18   1    16142.71    17395.21    651.04 o 
  10  18   1    21371.73    22178.53    687.62 o 
  11  18   1     2492.86     2121.43    639.51 o 
  12  18   1     2532.31     2495.17    707.87 o 
  13  18   1    13077.61    11150.40    749.36 o 
  14  18   1     1321.46     2053.96    897.20 o 
  15  18   1     1002.84     2103.41   1059.25 o 
   0  19   1    33693.42    33913.03    866.28 o 
   1  19   1    60125.66    58741.45    637.47 o 
   2  19   1     2799.54     2836.20    573.87 o 
   3  19   1     3447.11     3895.55    581.88 o 
   4  19   1     2183.82     2034.34    468.98 o 
   5  19   1     4750.02     5226.07    479.65 o 
   6  19   1     1960.10     2292.96    496.92 o 
   7  19   1     5854.71     5544.60    559.57 o 
   8  19   1     2350.80     2680.59    459.85 o 
   9  19   1      604.94     1381.00    639.53 o 
  10  19   1     8402.74     8321.04    654.97 o 
  11  19   1     1618.79     1847.76    691.71 o 
  12  19   1    21519.19    20688.86    768.32 o 
  13  19   1      394.88      271.16    797.01 o 
  14  19   1     1597.95      998.79    961.13 o 
   1  20   1    35022.56    37046.61    963.71 o 
   2  20   1   217596.75   230450.48   2067.38 o 
   3  20   1     2945.29     2402.12    532.93 o 
   4  20   1    27389.06    29117.91    508.15 o 
   5  20   1       93.84      533.04    413.81 o 
   6  20   1    30991.86    33011.25    635.38 o 
   7  20   1     4025.07     3576.91    524.23 o 
   8  20   1    77468.41    80732.52    862.03 o 
   9  20   1     8695.95     8656.16    691.22 o 
  10  20   1     4751.65     5012.25    681.13 o 
  11  20   1      159.06     1232.42    649.29 o 
  12  20   1    14088.49    13081.04    755.10 o 
  13  20   1    18924.98    17077.79    828.50 o 
  14  20   1     4400.83     4837.58   1118.27 o 
   0  21   1    14460.18    14459.82    714.29 o 
   1  21   1    12095.81    13120.70    561.53 o 
   2  21   1    17725.29    17678.15    564.63 o 
   3  21   1    50893.82    53594.97    613.43 o 
   4  21   1    12642.35    13199.97    421.92 o 
   5  21   1      252.72      823.22    424.57 o 
   6  21   1    11706.41    12216.32    551.59 o 
   7  21   1     5022.84     5405.15    634.07 o 
   8  21   1    16570.93    16283.94    691.21 o 
   9  21   1      139.27      565.63    638.26 o 
  10  21   1     5057.98     4490.30    690.39 o 
  11  21   1    25868.80    25859.12    703.67 o 
  12  21   1       27.90      461.80    834.77 o 
  13  21   1     9652.93     7438.66    901.34 o 
  14  21   1    23981.49    21460.16   1400.72 o 
   1  22   1      447.38      566.36    453.22 o 
   2  22   1    10737.99    11050.06    525.58 o 
   3  22   1        0.60      613.83    466.51 o 
   4  22   1    15823.62    17118.38    476.35 o 
   5  22   1    30240.02    31531.28    501.47 o 
   6  22   1    12335.78    11804.15    478.96 o 
   7  22   1    32486.52    34150.55    663.00 o 
   8  22   1     1924.94     2542.01    623.05 o 
   9  22   1       21.41      220.53    616.48 o 
  10  22   1     7793.36     6870.65    798.81 o 
  11  22   1     5150.00     5212.43    699.50 o 
  12  22   1    39194.62    40319.65   1007.21 o 
  13  22   1      437.38     2117.69   1063.35 o 
   0  23   1    25036.40    24937.77    993.97 o 
   1  23   1      192.03      438.12    479.56 o 
   2  23   1      210.06      303.59    463.14 o 
   3  23   1      916.88      897.15    419.34 o 
   4  23   1      658.30      845.74    440.62 o 
   5  23   1     6696.35     6800.13    442.66 o 
   6  23   1     2803.30     2531.92    660.87 o 
   7  23   1        0.60      929.00    591.12 o 
   8  23   1    28413.83    27882.74    704.59 o 
   9  23   1     6532.74     5709.48    694.62 o 
  10  23   1     3039.14     3854.38    750.08 o 
  11  23   1    13675.25    13489.08    832.77 o 
  12  23   1    14324.08    14350.80   1040.95 o 
  13  23   1        0.04      826.48   1067.56 o 
   1  24   1     6811.65     6536.90    478.72 o 
   2  24   1      234.65      347.10    495.50 o 
   3  24   1      516.44      290.25    413.41 o 
   4  24   1      844.34     1221.49    520.12 o 
   5  24   1    11829.97    12158.80    650.17 o 
   6  24   1    19757.99    19173.51    671.21 o 
   7  24   1    17562.27    17504.80    842.45 o 
   8  24   1     8500.59     7098.98    572.81 o 
   9  24   1     1232.65     1205.84    748.69 o 
  10  24   1     1747.03     2935.91    719.47 o 
  11  24   1    55679.24    56511.28   1478.02 o 
  12  24   1     2398.51     3097.44    906.75 o 
   0  25   1    23053.08    23107.83    838.68 o 
   1  25   1     2648.36     3000.33    483.90 o 
   2  25   1    19310.22    19635.45    713.30 o 
   3  25   1     9519.88     9440.54    623.38 o 
   4  25   1    10513.66    10680.26    603.24 o 
   5  25   1       10.68     1040.43    580.64 o 
   6  25   1    87040.86    92626.00   1452.63 o 
   7  25   1     2726.30     3643.90    665.55 o 
   8  25   1    15841.70    16840.54    823.45 o 
   9  25   1     1057.68     1263.88    718.33 o 
  10  25   1     4093.77     3680.37    808.71 o 
  11  25   1     1560.04     2369.66    908.87 o 
  12  25   1      481.27      966.86   1017.10 o 
   1  26   1     1830.18     1679.65    627.70 o 
   2  26   1     2590.10     2550.67    542.22 o 
   3  26   1    22395.40    22012.63    655.74 o 
   4  26   1    28303.70    28734.85    595.47 o 
   5  26   1    11173.73    11995.48    689.78 o 
   6  26   1     1187.30     2201.21    543.60 o 
   7  26   1    34690.26    35104.71    778.55 o 
   8  26   1      112.56      846.18    788.46 o 
   9  26   1    22147.09    21280.27    809.59 o 
  10  26   1    20981.62    19193.73    966.19 o 
  11  26   1      413.07     1013.05    886.51 o 
  12  26   1      300.42     2170.68   2110.33 o 
   0  27   1    33023.75    35589.95    918.73 o 
   1  27   1    56794.43    60882.68    952.51 o 
   2  27   1    10010.03    11523.49    687.88 o 
   3  27   1    36078.23    34965.45    572.36 o 
   4  27   1     3244.92     3415.47    591.81 o 
   5  27   1    79191.98    78347.24   1524.44 o 
   6  27   1     1351.65     2322.28    694.64 o 
   7  27   1     6409.77     7753.88    704.78 o 
   8  27   1     4284.00     4095.53    679.69 o 
   9  27   1    17617.96    16877.46    892.62 o 
  10  27   1     1492.03     2531.79    786.73 o 
  11  27   1    16572.96    14414.94   1116.69 o 
   1  28   1    20263.38    20033.46    717.77 o 
   2  28   1    29371.49    28378.28    615.21 o 
   3  28   1      565.92      790.74    561.96 o 
   4  28   1     8185.57     8321.17    579.45 o 
   5  28   1        8.44     1949.56    676.55 o 
   6  28   1       13.55     1066.07    749.65 o 
   7  28   1      185.49      539.76    677.23 o 
   8  28   1     6104.64     6594.35    841.20 o 
   9  28   1     5029.39     5352.68    972.81 o 
  10  28   1      156.09     1931.61   1084.30 o 
   0  29   1    54303.81    55111.54   1128.27 o 
   1  29   1    24893.88    26418.92    698.62 o 
   2  29   1     9362.23     8413.55    712.93 o 
   3  29   1    45436.30    46391.57    767.42 o 
   4  29   1     4143.81     3725.80    617.26 o 
   5  29   1    13637.97    14004.92    682.07 o 
   6  29   1      243.20     1267.72    649.05 o 
   7  29   1    13794.81    12765.62    910.00 o 
   8  29   1     5547.26     5625.24    975.49 o 
   9  29   1    10329.04     9987.79    908.61 o 
  10  29   1     7982.90     6172.45   1102.95 o 
   1  30   1    37354.76    38070.16    877.72 o 
   2  30   1      118.04     1059.09    610.97 o 
   3  30   1     1910.21     2291.12    601.79 o 
   4  30   1     9323.68     7964.26    696.78 o 
   5  30   1    15304.02    14226.79    713.95 o 
   6  30   1     1676.65     2721.72    842.56 o 
   7  30   1    15560.03    14903.46    918.57 o 
   8  30   1     1780.86     3050.05    922.16 o 
   9  30   1     1733.05     3015.95   1184.58 o 
   0  31   1     3363.70     3132.38   1042.46 o 
   1  31   1     4776.79     5524.23    850.63 o 
   2  31   1      896.08     1019.03    705.05 o 
   3  31   1     3618.06     4018.99    765.49 o 
   4  31   1    21438.95    20202.49    834.37 o 
   5  31   1     2012.16     2506.63    814.49 o 
   6  31   1    15522.09    14198.02    857.97 o 
   7  31   1     1122.61     1938.65    886.75 o 
   8  31   1      860.89     1815.25   1081.76 o 
   1  32   1     4612.47     4552.55    809.74 o 
   2  32   1       30.26      487.69    612.08 o 
   3  32   1     1348.95     1558.31    716.88 o 
   4  32   1     1390.02     2084.03    760.73 o 
   5  32   1     3519.60     3548.84    746.01 o 
   6  32   1     8343.43     6869.61    833.64 o 
   7  32   1     9157.21     8043.40   1062.45 o 
   0  33   1     4624.44     5041.68   1255.28 o 
   1  33   1      592.93     1412.65    911.37 o 
   2  33   1      230.81     1119.33    752.60 o 
   3  33   1     3068.11     3803.32    920.63 o 
   4  33   1       22.62      897.87    809.48 o 
   5  33   1     3276.62     3364.25    800.82 o 
   6  33   1     1414.01     2780.89   1034.39 o 
   1  34   1     1641.50     1709.70    844.24 o 
   2  34   1      960.06     1521.51    760.54 o 
   3  34   1     1135.57      551.50    859.95 o 
   4  34   1     1991.19     3350.05    952.76 o 
   5  34   1     1711.47     3212.57    961.64 o 
   0  35   1    34226.39    32272.37   1860.49 o 
   1  35   1     9419.00    10141.77   1007.71 o 
   2  35   1     3724.56     3918.97    855.19 o 
   3  35   1       59.15     1376.84    997.28 o 
   2   0   2     5045.33     4692.57    818.44 o 
   4   0   2       35.46      650.89    684.20 o 
   6   0   2   254574.42   260024.64   2628.16 o 
   8   0   2    19962.90    21383.82    796.09 o 
  10   0   2     2698.32     2448.85    648.26 o 
  12   0   2    15816.93    15503.05    891.24 o 
  14   0   2   106669.09   118310.46   1474.89 o 
  16   0   2      645.40      866.07   1219.89 o 
   1   1   2    10554.95    10240.97   1117.80 o 
   2   1   2      209.69      331.43    544.52 o 
   3   1   2     8789.73     8784.93    546.51 o 
   4   1   2     5734.30     6510.54    531.27 o 
   5   1   2   113163.23   107250.74   1108.32 o 
   6   1   2     8256.64     9399.30    574.00 o 
   7   1   2     3111.77     4560.53    442.74 o 
   8   1   2    13040.90    14311.64    547.42 o 
   9   1   2    31945.76    33998.87    604.66 o 
  10   1   2     3553.95     3749.30    481.27 o 
  11   1   2     1381.71     1231.20    438.67 o 
  12   1   2     9319.24     9770.88    625.03 o 
  13   1   2     9650.07     9087.73    567.62 o 
  14   1   2     7926.00     7609.00    764.89 o 
  15   1   2      422.24     1801.85    920.48 o 
  16   1   2      108.68     1564.74    869.69 o 
   0   2   2    10258.45     9546.41   1165.43 o 
   1   2   2    41356.77    42043.80   1442.31 o 
   2   2   2    11134.53    10393.27    669.04 o 
   3   2   2    15768.97    15388.40    605.37 o 
   4   2   2     7176.07     7486.87    498.95 o 
   5   2   2     8727.50    10206.95    728.08 o 
   6   2   2   176785.41   184981.50   1410.68 o 
   7   2   2    50573.05    48110.50    640.88 o 
   8   2   2    28314.58    28753.12    580.62 o 
   9   2   2     1107.10     2661.30    512.63 o 
  10   2   2      769.29      437.24    496.15 o 
  11   2   2     3127.48     2533.44    508.19 o 
  12   2   2    16633.59    16265.46    648.05 o 
  13   2   2     3144.49     2791.40    620.86 o 
  14   2   2    17945.32    17672.67    762.33 o 
  15   2   2     3585.69     5478.51    851.80 o 
  16   2   2      733.93      624.83   1018.99 o 
   1   3   2    10639.84     9330.27    889.89 o 
   2   3   2     2471.86     2233.88    580.34 o 
   3   3   2     5884.38     5100.37    532.86 o 
   4   3   2     6189.46     5613.86    511.89 o 
   5   3   2      309.65      691.47    438.00 o 
   6   3   2   107181.91   107001.07   1466.52 o 
   7   3   2    22219.91    23155.87    564.88 o 
   8   3   2     2757.69     3702.52    562.89 o 
   9   3   2     2758.68     3140.97    489.23 o 
  10   3   2     1664.18     1125.74    502.49 o 
  11   3   2     7996.65     7814.49    525.78 o 
  12   3   2    31324.30    32065.09    714.14 o 
  13   3   2    45327.91    45717.97    734.79 o 
  14   3   2      133.12     1339.56    705.78 o 
  15   3   2     4932.55     4610.94    852.74 o 
  16   3   2      759.09     1672.24   1048.87 o 
   0   4   2      115.94      270.46   1049.28 o 
   1   4   2      476.49      574.67    635.50 o 
   2   4   2    78313.05    75072.52   1062.76 o 
   3   4   2    29883.56    28769.45    665.50 o 
   4   4   2     8500.12     7967.19    495.23 o 
   5   4   2      207.09      208.84    413.02 o 
   6   4   2    13670.11    14460.21    587.33 o 
   7   4   2    29793.84    30284.33    625.10 o 
   8   4   2    15859.33    16873.34    582.78 o 
   9   4   2     6828.13     6843.98    519.32 o 
  10   4   2     2845.75     2828.51    499.39 o 
  11   4   2    21729.16    21823.34    579.75 o 
  12   4   2    31032.42    31276.70    671.60 o 
  13   4   2    82302.55    82463.84   1113.55 o 
  14   4   2    10117.91     9850.45    708.17 o 
  15   4   2      767.95     1541.18    882.25 o 
  16   4   2      861.56     1469.66   1101.18 o 
   1   5   2     1281.59     1429.88    564.59 o 
   2   5   2     7170.92     6462.40    592.44 o 
   3   5   2     2449.45     2035.50    507.67 o 
   4   5   2     1145.81     1286.72    459.12 o 
   5   5   2     7260.91     6570.48    467.39 o 
   6   5   2    47151.21    46163.54    618.43 o 
   7   5   2   260673.38   254489.83   2114.48 o 
   8   5   2    83458.37    85643.55    912.16 o 
   9   5   2      417.33      913.81    444.75 o 
  10   5   2      241.19      256.91    476.83 o 
  11   5   2     7458.66     7105.38    588.28 o 
  12   5   2       25.77      631.60    632.67 o 
  13   5   2    23979.87    24835.61    679.43 o 
  14   5   2     5262.83     4572.25    670.34 o 
  15   5   2     4769.69     4280.28    828.11 o 
  16   5   2      924.77     1377.70   1054.23 o 
   0   6   2    16378.74    16214.88    948.52 o 
   1   6   2    48367.02    46234.03    814.06 o 
   2   6   2    56284.57    55104.86    821.06 o 
   3   6   2    21514.02    20338.43    604.33 o 
   4   6   2      286.60     1221.40    420.21 o 
   5   6   2     1574.68     1563.69    395.38 o 
   6   6   2        9.23      541.94    430.83 o 
   7   6   2    81724.27    79831.76    720.14 o 
   8   6   2     4017.04     4314.34    458.62 o 
   9   6   2    12133.71    13120.37    543.71 o 
  10   6   2      309.85      205.21    453.90 o 
  11   6   2    20108.84    20439.01    648.49 o 
  12   6   2    64999.10    67213.38    899.46 o 
  13   6   2    25076.34    23376.21    674.42 o 
  14   6   2     3043.14     3113.01    681.18 o 
  15   6   2     7086.31     6758.40    782.49 o 
  16   6   2     4947.48     5711.86    900.02 o 
   1   7   2     1824.07     1829.53    534.02 o 
   2   7   2    19016.94    18808.71    618.25 o 
   3   7   2     3578.37     3454.73    493.45 o 
   4   7   2      764.95      851.89    414.52 o 
   5   7   2    31554.71    31005.33    571.37 o 
   6   7   2     1901.92     1311.80    406.06 o 
   7   7   2    88764.65    92341.19    811.95 o 
   8   7   2     2969.49     3674.77    465.15 o 
   9   7   2     2562.82     2345.70    465.87 o 
  10   7   2     1864.13     1391.19    462.05 o 
  11   7   2      804.23     1057.90    547.33 o 
  12   7   2     8802.68     8695.47    683.03 o 
  13   7   2     1733.16     1670.13    678.94 o 
  14   7   2     8635.65     7415.85    830.92 o 
  15   7   2    18099.57    18019.38    899.01 o 
  16   7   2     1637.18     2979.75   1045.15 o 
   0   8   2    72279.19    70630.87   1428.29 o 
   1   8   2   207442.98   198741.59   3618.59 o 
   2   8   2      988.89      966.85    468.38 o 
   3   8   2     5115.41     4745.47    524.78 o 
   4   8   2    17567.11    16262.59    544.17 o 
   5   8   2     5244.48     5808.63    444.47 o 
   6   8   2   160609.16   154251.11   1570.61 o 
   7   8   2    33632.41    33215.63    575.15 o 
   8   8   2     5354.15     5488.91    439.61 o 
   9   8   2     8744.90     8575.37    456.04 o 
  10   8   2     6519.35     6038.98    519.61 o 
  11   8   2       70.40      131.25    531.67 o 
  12   8   2     9218.12     8019.91    600.41 o 
  13   8   2     1090.86     2167.38    771.62 o 
  14   8   2      161.32      668.20    702.99 o 
  15   8   2    25163.05    24038.00    894.11 o 
  16   8   2      217.78      806.72    842.16 o 
   1   9   2   301427.78   297787.53   5798.16 o 
   2   9   2     5909.05     5510.42    496.42 o 
   3   9   2     3170.86     3269.29    440.64 o 
   4   9   2    83482.36    81270.93   1294.96 o 
   5   9   2    39963.98    38673.47    603.44 o 
   6   9   2    25207.68    25855.94    534.73 o 
   7   9   2    46567.40    47085.18    664.15 o 
   8   9   2    34860.61    37843.60    612.98 o 
   9   9   2      384.95      477.89    458.56 o 
  10   9   2    13500.51    13431.41    467.98 o 
  11   9   2    14947.72    14236.83    552.94 o 
  12   9   2       59.85      731.62    576.44 o 
  13   9   2    31364.88    32198.03    749.40 o 
  14   9   2     8993.72     8377.06    702.41 o 
  15   9   2     9501.36     8418.03    880.34 o 
  16   9   2     1171.79     1274.01    857.46 o 
   0  10   2   305531.19   293943.28   2135.19 o 
   1  10   2   145698.22   141469.19   2058.14 o 
   2  10   2    24436.41    23404.63    570.96 o 
   3  10   2    10404.42    10145.46    452.64 o 
   4  10   2      832.76      917.82    499.60 o 
   5  10   2     6016.91     5956.55    418.89 o 
   6  10   2    52438.36    55273.17    816.95 o 
   7  10   2     2331.93     2569.36    465.33 o 
   8  10   2      222.00     1603.95    453.21 o 
   9  10   2     4169.70     3811.85    451.71 o 
  10  10   2       11.92      181.57    517.93 o 
  11  10   2        0.71      547.73    534.68 o 
  12  10   2    31393.20    30036.37    602.85 o 
  13  10   2    52026.10    52535.66    755.25 o 
  14  10   2     4680.86     3810.67    641.34 o 
  15  10   2     9431.08     8428.09    799.02 o 
   1  11   2    31680.39    31049.74    634.07 o 
   2  11   2     7366.72     6731.71    474.01 o 
   3  11   2     7668.27     8637.94    489.07 o 
   4  11   2    45852.57    44954.58    652.95 o 
   5  11   2    77646.22    74769.45   1501.02 o 
   6  11   2    27239.62    28327.40    627.00 o 
   7  11   2    45304.80    49257.37   1321.87 o 
   8  11   2     8935.56     8961.61    540.49 o 
   9  11   2     4232.98     5937.35    577.90 o 
  10  11   2    10935.24    10494.75    582.85 o 
  11  11   2     3075.42     2519.08    521.96 o 
  12  11   2    15067.52    14322.83    579.26 o 
  13  11   2       32.84     1109.03    654.09 o 
  14  11   2       89.47      692.30    766.32 o 
  15  11   2       34.73      676.28    796.97 o 
   0  12   2      288.24     1269.39    740.82 o 
   1  12   2     6502.65     6846.03    480.04 o 
   2  12   2      360.66      290.14    419.41 o 
   3  12   2     4100.52     4472.22    427.93 o 
   4  12   2     3535.43     4652.62    445.17 o 
   5  12   2    60717.08    61581.55   1299.59 o 
   6  12   2    28630.52    31051.45    624.04 o 
   7  12   2     1996.21     3451.69    534.48 o 
   8  12   2    11115.90    11655.45    542.81 o 
   9  12   2    14836.18    15998.56    524.54 o 
  10  12   2      878.61     1169.82    517.64 o 
  11  12   2     2154.51     1871.20    578.71 o 
  12  12   2      645.25     1023.40    615.85 o 
  13  12   2        3.14      619.96    637.11 o 
  14  12   2    32483.86    30843.50    819.58 o 
  15  12   2      211.01     1698.31    948.36 o 
   1  13   2    29728.60    28656.78    577.94 o 
   2  13   2     2364.27     2583.23    441.62 o 
   3  13   2     4765.14     5769.10    463.82 o 
   4  13   2     4264.16     4762.38    443.64 o 
   5  13   2    13764.53    15382.12    590.77 o 
   6  13   2   124796.27   129779.30   2010.97 o 
   7  13   2    45216.39    47277.89    674.03 o 
   8  13   2     1664.04     1468.31    471.33 o 
   9  13   2    11662.23    11159.26    506.89 o 
  10  13   2     9490.27     9335.12    657.59 o 
  11  13   2     3300.98     2316.33    511.24 o 
  12  13   2    23669.01    22764.24    707.18 o 
  13  13   2    32703.03    33209.93    761.69 o 
  14  13   2    26150.56    24829.04    896.59 o 
  15  13   2        9.26     1281.43    894.67 o 
   0  14   2    26692.06    25901.80   1071.82 o 
   1  14   2     3317.89     3124.60    500.63 o 
   2  14   2    22934.13    22523.60    508.37 o 
   3  14   2    16191.51    16959.53    533.38 o 
   4  14   2    11708.01    12751.65    543.90 o 
   5  14   2     1967.03     2709.32    534.81 o 
   6  14   2    23293.32    24510.31    593.61 o 
   7  14   2     2385.83     2398.15    550.21 o 
   8  14   2    64896.98    67779.38    720.03 o 
   9  14   2     6207.57     6380.72    600.78 o 
  10  14   2    26537.71    26196.50    589.32 o 
  11  14   2    33325.21    32890.04    677.37 o 
  12  14   2    26889.17    28289.48   1132.48 o 
  13  14   2    28991.43    26736.59    720.44 o 
  14  14   2     4916.01     5343.78    785.15 o 
  15  14   2     1745.39     1619.92    981.09 o 
   1  15   2    25031.80    24884.18    590.45 o 
   2  15   2     2734.63     3183.93    403.17 o 
   3  15   2     5542.38     5724.85    498.61 o 
   4  15   2      664.74      825.79    488.00 o 
   5  15   2     9093.22    11712.18    734.33 o 
   6  15   2    10284.92    10689.14    537.00 o 
   7  15   2    13082.46    12790.62    484.62 o 
   8  15   2   117637.18   118184.08   1822.22 o 
   9  15   2     5561.68     5804.60    654.49 o 
  10  15   2       84.51      292.40    641.12 o 
  11  15   2     5237.55     5293.10    575.04 o 
  12  15   2     5169.91     5130.41    672.09 o 
  13  15   2     1175.46     2047.79    754.96 o 
  14  15   2    26020.23    24431.35    965.76 o 
   0  16   2       13.37     1130.50    875.33 o 
   1  16   2     9149.92     9894.69    588.91 o 
   2  16   2       37.90      220.33    447.97 o 
   3  16   2     9327.13    10152.84    511.38 o 
   4  16   2    16745.42    18297.35    528.96 o 
   5  16   2      212.48      648.83    526.13 o 
   6  16   2     1887.98     1887.58    549.61 o 
   7  16   2    43864.81    46429.32    628.59 o 
   8  16   2     5699.95     5446.59    627.18 o 
   9  16   2     1360.32     1783.56    580.05 o 
  10  16   2     1955.97     1674.15    585.40 o 
  11  16   2     7300.10     6540.50    692.96 o 
  12  16   2    10518.53     9003.31    810.22 o 
  13  16   2     4462.89     5388.54    902.66 o 
  14  16   2     4269.38     4459.65    981.37 o 
   1  17   2    45101.17    46762.77    695.85 o 
   2  17   2    95256.04    95869.28   1778.94 o 
   3  17   2    15100.66    15032.58    552.06 o 
   4  17   2     5529.53     6322.84    505.14 o 
   5  17   2    21006.26    19931.86    536.58 o 
   6  17   2     4859.57     4103.60    487.19 o 
   7  17   2   113302.71   114872.23   1501.81 o 
   8  17   2    12516.49    11615.03    626.58 o 
   9  17   2      376.03      341.87    586.34 o 
  10  17   2     3375.99     3460.58    572.17 o 
  11  17   2       10.12      594.72    742.74 o 
  12  17   2     1024.24     2136.19    830.11 o 
  13  17   2     8309.05     8034.84    881.14 o 
  14  17   2     4097.15     4256.40   1066.76 o 
   0  18   2    50628.43    54280.30   1423.87 o 
   1  18   2    10205.66    11816.05    666.50 o 
   2  18   2   129236.94   133345.27   1640.17 o 
   3  18   2      411.61       42.37    459.81 o 
   4  18   2     5967.37     5933.51    467.34 o 
   5  18   2     1030.36     1386.61    444.12 o 
   6  18   2     6284.15     7130.93    507.89 o 
   7  18   2     3545.50     2960.18    629.75 o 
   8  18   2     1500.30     1147.92    608.54 o 
   9  18   2     2476.42     2493.29    588.79 o 
  10  18   2     5029.70     4794.96    657.55 o 
  11  18   2      516.38     1715.78    704.22 o 
  12  18   2    17528.10    17767.63    950.24 o 
  13  18   2     4829.97     5871.53    840.10 o 
  14  18   2     4222.27     5491.98   1069.60 o 
   1  19   2   198646.61   209832.00   2187.56 o 
   2  19   2     4104.05     4940.45    628.74 o 
   3  19   2    49448.20    49706.08    629.02 o 
   4  19   2      821.56      944.31    478.83 o 
   5  19   2   162532.45   172494.41   1811.08 o 
   6  19   2       77.75      338.59    495.24 o 
   7  19   2     9444.28     8776.13    642.07 o 
   8  19   2     1445.12     1148.50    680.82 o 
   9  19   2    17589.84    16645.03    665.89 o 
  10  19   2       29.00     1078.94    740.46 o 
  11  19   2    43399.25    42269.88    785.63 o 
  12  19   2     3014.71     4097.49    904.22 o 
  13  19   2     9846.48     8279.04    892.77 o 
   0  20   2    27270.23    29029.80    960.65 o 
   1  20   2     4196.74     2451.86    530.84 o 
   2  20   2     4367.27     3809.51    481.41 o 
   3  20   2     6474.81     5800.44    500.40 o 
   4  20   2    26866.42    28341.49    673.11 o 
   5  20   2      962.08      949.56    436.36 o 
   6  20   2     3404.71     3616.38    629.12 o 
   7  20   2     3504.31     3751.84    598.97 o 
   8  20   2     8470.27     7188.74    639.37 o 
   9  20   2    15125.51    14770.14    626.97 o 
  10  20   2      360.49      981.59    710.70 o 
  11  20   2     3958.09     3616.52    679.58 o 
  12  20   2     8605.27     8460.74    928.55 o 
  13  20   2     7146.83     7407.43   1039.62 o 
   1  21   2     7443.04     7104.18    529.40 o 
   2  21   2     3927.95     3772.72    494.09 o 
   3  21   2     4112.57     3863.50    516.76 o 
   4  21   2     9892.74     8859.29    514.89 o 
   5  21   2    31390.83    34540.96    883.93 o 
   6  21   2     6996.81     6332.78    642.28 o 
   7  21   2    13778.04    13176.61    612.80 o 
   8  21   2     2007.51     2154.95    652.91 o 
   9  21   2     3149.73     4220.10    781.76 o 
  10  21   2     7628.66     7057.76    815.40 o 
  11  21   2     1414.45     2699.65    825.39 o 
  12  21   2     4159.05     4585.42    915.24 o 
  13  21   2     1224.63     2452.69   1183.96 o 
   0  22   2    18042.76    17363.39    773.68 o 
   1  22   2     4715.14     4798.56    498.36 o 
   2  22   2      310.75      617.00    479.49 o 
   3  22   2     1042.47     1547.13    526.51 o 
   4  22   2    17443.70    17070.70    587.41 o 
   5  22   2    32504.98    32182.75    641.72 o 
   6  22   2     3095.43     3292.26    691.04 o 
   7  22   2     8430.87     8045.94    677.86 o 
   8  22   2     5771.97     5348.43    848.61 o 
   9  22   2      236.61      342.51    754.12 o 
  10  22   2    24949.22    23950.74    839.67 o 
  11  22   2    27212.19    27977.60   1023.60 o 
  12  22   2     1136.44     2355.07   1050.61 o 
   1  23   2     2118.38     1463.03    583.81 o 
   2  23   2     8503.78     8611.44    654.46 o 
   3  23   2       20.51      649.39    555.18 o 
   4  23   2       17.99      691.19    602.95 o 
   5  23   2    33391.44    34230.58    648.51 o 
   6  23   2     3249.05     2848.62    629.77 o 
   7  23   2     8532.35     8850.78    681.90 o 
   8  23   2    31701.99    32903.41    919.98 o 
   9  23   2    58726.68    57223.11    838.93 o 
  10  23   2     1381.19     2613.07    809.10 o 
  11  23   2      173.01      458.32    810.51 o 
  12  23   2      384.57      693.20   1076.67 o 
   0  24   2    18711.65    19242.09   1025.45 o 
   1  24   2    10888.24    10946.24    654.05 o 
   2  24   2     1492.40     1510.64    580.36 o 
   3  24   2    25313.83    25168.05    621.67 o 
   4  24   2    13194.92    12616.36    541.20 o 
   5  24   2       51.91      284.37    625.24 o 
   6  24   2      171.84      417.47    582.21 o 
   7  24   2       36.63      981.52    797.49 o 
   8  24   2     9695.17     8730.40    795.72 o 
   9  24   2    16004.90    14571.08    783.65 o 
  10  24   2    20031.83    20066.60    930.77 o 
  11  24   2      459.31      691.26    983.33 o 
   1  25   2     1607.25     1843.67    700.20 o 
   2  25   2     4693.11     4352.86    556.18 o 
   3  25   2    15509.57    14385.44    584.18 o 
   4  25   2       36.02      699.62    507.46 o 
   5  25   2     4886.34     4703.96    646.15 o 
   6  25   2    12091.28    11104.42    877.54 o 
   7  25   2    14155.50    13423.41    766.22 o 
   8  25   2    17035.82    16062.04    812.89 o 
   9  25   2     2417.35     3352.80    814.31 o 
  10  25   2       18.10     1019.57    843.13 o 
  11  25   2     5739.77     7828.75   1042.60 o 
   0  26   2    12129.59    11929.06    901.09 o 
   1  26   2     3670.40     3283.69    553.13 o 
   2  26   2     5624.67     5480.60    599.41 o 
   3  26   2    32516.44    31389.04    587.04 o 
   4  26   2    19684.76    19807.53    659.79 o 
   5  26   2      117.09      999.15    758.14 o 
   6  26   2    10464.85    10698.12    920.72 o 
   7  26   2       33.94      962.13    681.26 o 
   8  26   2    33412.43    34193.55    900.27 o 
   9  26   2     6209.07     6236.37    903.91 o 
  10  26   2        7.61      570.32   1128.38 o 
   1  27   2    17374.62    16213.96    688.25 o 
   2  27   2     6379.58     6908.44    712.09 o 
   3  27   2    15896.99    15119.79    678.83 o 
   4  27   2    29918.97    30267.51    735.89 o 
   5  27   2    15205.67    14953.88    797.79 o 
   6  27   2    21667.79    19829.37    799.81 o 
   7  27   2    11988.30    13744.03   1078.47 o 
   8  27   2       93.05     2479.33    956.01 o 
   9  27   2     3579.54     5027.89   1022.54 o 
  10  27   2    11115.29    10990.45   1234.19 o 
   0  28   2    55862.57    62394.31   1339.70 o 
   1  28   2    29289.25    29940.44    718.65 o 
   2  28   2    91380.93   100080.03    952.69 o 
   3  28   2     2157.59     1389.15    717.83 o 
   4  28   2    10747.15    10192.12    758.94 o 
   5  28   2     2992.10     2914.27    813.28 o 
   6  28   2    26763.21    28029.14   1033.58 o 
   7  28   2        0.12     1107.15    916.25 o 
   8  28   2    16277.96    14773.72   1135.47 o 
   9  28   2       33.74      861.11   1081.54 o 
   1  29   2    12610.81    12207.13    768.26 o 
   2  29   2       80.61      740.97    660.75 o 
   3  29   2    11494.53    10584.30    735.70 o 
   4  29   2     8683.82     9003.28    707.64 o 
   5  29   2     2786.98     3355.28    892.10 o 
   6  29   2     1097.54     1463.88    860.12 o 
   7  29   2     1055.64     2901.46    882.46 o 
   8  29   2    11988.26    11371.32   1116.92 o 
   0  30   2    20868.75    20298.84   1117.75 o 
   1  30   2     1970.36     2692.61    743.08 o 
   2  30   2        0.16      595.59    800.14 o 
   3  30   2     9527.43     9316.08    763.29 o 
   4  30   2    21042.38    20561.74    772.09 o 
   5  30   2     4786.18     5336.23    797.50 o 
   6  30   2    11775.50    10726.57   1006.54 o 
   7  30   2     3069.85     3403.48   1148.68 o 
   1  31   2       16.16      556.04    847.90 o 
   2  31   2      249.76     1494.80    816.28 o 
   3  31   2     5907.03     5653.06    828.83 o 
   4  31   2    12732.12    11974.90    826.07 o 
   5  31   2       17.20      715.01    765.30 o 
   6  31   2      205.52     1308.70   1031.00 o 
   0  32   2      657.35      312.44   1245.19 o 
   1  32   2     4603.97     5126.60   1029.61 o 
   2  32   2    16359.46    15035.84    961.29 o 
   3  32   2      307.14      558.76    773.14 o 
   4  32   2      574.70      738.53   1035.74 o 
   5  32   2       49.44      649.47   1135.79 o 
   1  33   2        5.35      226.47    988.82 o 
   2  33   2        2.52     1001.10    925.78 o 
   3  33   2      732.72     1846.95    966.80 o 
   4  33   2     2028.71     1573.54   1104.48 o 
   0  34   2     1887.34     1464.40   1814.92 o 
   1  34   2      548.42      700.38   2521.74 o 
   3   0   3    26573.82    26502.80   1482.56 o 
   5   0   3      813.19      779.89    805.69 o 
   7   0   3     9965.10    10032.72    854.14 o 
   9   0   3     8091.87     9910.03    916.13 o 
  11   0   3    52051.95    51681.14   1210.36 o 
  13   0   3      692.84      114.94    925.28 o 
  15   0   3      167.79     1314.40   1574.61 o 
   2   1   3    34901.47    31591.34   1592.48 o 
   3   1   3   420622.53   401885.72   6806.56 o 
   4   1   3     2927.92     3125.12    603.52 o 
   5   1   3     8367.13     8224.92    568.88 o 
   6   1   3      208.02      847.72    551.23 o 
   7   1   3     1166.06     1019.27    534.84 o 
   8   1   3     2071.78     2214.71    540.08 o 
   9   1   3    49241.28    52491.56    923.06 o 
  10   1   3    22426.75    22193.98    743.23 o 
  11   1   3    26863.50    26536.05    708.05 o 
  12   1   3     2555.56     3172.18    774.29 o 
  13   1   3     1464.43     2063.93    684.08 o 
  14   1   3      479.34     1445.61    933.34 o 
  15   1   3     2312.28     3016.83    984.09 o 
   1   2   3     1349.66     1267.62   1072.42 o 
   2   2   3    21997.49    20625.37   1213.48 o 
   3   2   3    90187.45    92450.02   4091.21 o 
   4   2   3    17878.75    18859.75    707.88 o 
   5   2   3     2929.41     3568.50    591.51 o 
   6   2   3    22871.26    23911.41    648.27 o 
   7   2   3       77.78      252.25    483.58 o 
   8   2   3    35404.49    36080.60    626.90 o 
   9   2   3    20270.58    22901.87    712.37 o 
  10   2   3     9580.81     9582.64    600.95 o 
  11   2   3     3788.99     3319.00    558.70 o 
  12   2   3     9204.10     9437.32    655.21 o 
  13   2   3        7.43      240.39    659.96 o 
  14   2   3      105.89      293.90    863.38 o 
  15   2   3    15536.51    15561.83   1032.15 o 
   0   3   3    34839.79    33920.27   1960.26 o 
   1   3   3    23411.91    22572.56   1089.80 o 
   2   3   3     1169.45     1056.07    756.43 o 
   3   3   3     3353.52     4453.82    629.15 o 
   4   3   3    56290.94    56228.62    876.61 o 
   5   3   3    27735.06    27839.44    754.17 o 
   6   3   3    17210.10    17951.65    624.97 o 
   7   3   3      438.89      482.88    486.74 o 
   8   3   3    24425.48    23946.95    563.35 o 
   9   3   3    36245.85    39717.39    760.09 o 
  10   3   3     7646.62     7411.03    649.26 o 
  11   3   3    15990.01    15387.18    639.08 o 
  12   3   3      172.64      746.87    677.54 o 
  13   3   3      231.06      655.55    658.97 o 
  14   3   3     7312.48     6813.51    854.49 o 
  15   3   3    14761.42    15545.71   1111.54 o 
   1   4   3     2048.17     2414.51    837.95 o 
   2   4   3     1991.68     1932.27    714.89 o 
   3   4   3     8034.38     8494.39    797.05 o 
   4   4   3    15479.74    15775.92    701.86 o 
   5   4   3      985.74     2436.34    600.48 o 
   6   4   3      179.04      236.22    515.27 o 
   7   4   3     3771.48     3239.81    496.64 o 
   8   4   3     4589.79     3701.70    502.54 o 
   9   4   3    27543.42    28057.71    686.31 o 
  10   4   3    61986.45    64463.51    759.23 o 
  11   4   3    12594.57    11777.98    651.81 o 
  12   4   3      854.96     1108.73    705.17 o 
  13   4   3      463.96     1058.00    707.04 o 
  14   4   3      299.50      996.26    832.65 o 
  15   4   3     1238.24     1508.96   1577.69 o 
   0   5   3      482.11      727.31    811.31 o 
   1   5   3     8181.52     7393.19    768.17 o 
   2   5   3     3787.49     4247.31    788.04 o 
   3   5   3       51.81      258.80    727.24 o 
   4   5   3      717.52      620.55    638.66 o 
   5   5   3     8654.67     9000.68    618.39 o 
   6   5   3      650.03      573.42    548.13 o 
   7   5   3       13.02      116.57    503.87 o 
   8   5   3     2149.31     1867.97    541.78 o 
   9   5   3     5625.20     5044.87    655.59 o 
  10   5   3   115466.34   124165.45   1420.15 o 
  11   5   3     3556.77     2843.72    624.21 o 
  12   5   3     9250.64     9176.75    679.06 o 
  13   5   3      578.08     1396.47    854.15 o 
  14   5   3      853.42     1281.26    860.40 o 
   1   6   3     1582.75     3364.27    804.12 o 
   2   6   3     8569.99     9239.01   1034.81 o 
   3   6   3     1144.73     1449.39    694.01 o 
   4   6   3    17340.25    16614.74    766.14 o 
   5   6   3    61113.96    59001.05   1468.28 o 
   6   6   3      770.90      971.45    541.12 o 
   7   6   3      108.53      200.15    505.38 o 
   8   6   3     3630.18     2987.41    476.43 o 
   9   6   3    53076.46    54623.93    718.81 o 
  10   6   3    16675.70    16685.07    625.32 o 
  11   6   3    16105.44    14928.03    663.95 o 
  12   6   3     2568.05     3001.72    688.99 o 
  13   6   3       48.76      624.80    988.43 o 
  14   6   3     1928.27     2117.61    872.40 o 
   0   7   3    12605.35    11605.91    965.90 o 
   1   7   3    30909.05    31632.55    993.89 o 
   2   7   3    31940.00    33081.91   1156.87 o 
   3   7   3    27065.64    27604.08    843.45 o 
   4   7   3   215345.81   213234.58   4529.19 o 
   5   7   3     7454.62     7715.28    669.34 o 
   6   7   3     1488.47     1129.20    531.67 o 
   7   7   3      624.69      376.54    530.98 o 
   8   7   3      321.63      351.01    504.74 o 
   9   7   3    29854.09    29682.89    652.88 o 
  10   7   3        6.27      235.65    645.91 o 
  11   7   3     2809.93     2575.04    639.17 o 
  12   7   3    10656.19    10305.07    627.65 o 
  13   7   3     5997.50     6947.48    828.27 o 
  14   7   3     8389.55     9120.89    931.75 o 
   1   8   3    35648.02    37460.64    992.75 o 
   2   8   3    27163.14    28212.27    913.46 o 
   3   8   3       92.94       92.24    665.80 o 
   4   8   3   146900.00   142714.72   1703.99 o 
   5   8   3    13665.47    14299.40    649.76 o 
   6   8   3     8468.70     9031.78    620.18 o 
   7   8   3    15459.83    15348.18    550.46 o 
   8   8   3    15873.90    15715.22    687.19 o 
   9   8   3    13535.42    13874.12    686.39 o 
  10   8   3    50293.50    50198.08    725.10 o 
  11   8   3      382.01     1086.62    609.61 o 
  12   8   3      853.58     1144.48    637.13 o 
  13   8   3     3524.61     3236.27    905.71 o 
  14   8   3      201.90     1569.72    929.97 o 
   0   9   3    17796.61    18344.44   1388.48 o 
   1   9   3       17.14      125.14    660.55 o 
   2   9   3     8221.18     8025.33    760.88 o 
   3   9   3   134952.92   136766.47   1637.70 o 
   4   9   3      963.14      708.04    631.10 o 
   5   9   3     1407.22     1370.50    584.83 o 
   6   9   3     3998.62     3779.21    573.68 o 
   7   9   3      447.00      661.74    536.19 o 
   8   9   3      410.32      943.49    646.50 o 
   9   9   3    40829.70    41153.31    716.79 o 
  10   9   3    29917.04    28366.09    703.10 o 
  11   9   3      159.28      659.85    662.83 o 
  12   9   3     9489.21     8587.17    626.87 o 
  13   9   3      173.19      492.63    863.59 o 
  14   9   3      984.95     1016.01    947.91 o 
   1  10   3     3708.82     3436.62    645.64 o 
   2  10   3   141481.00   145614.05   1841.38 o 
   3  10   3    14210.77    16365.01    758.80 o 
   4  10   3    34459.43    35615.73    767.08 o 
   5  10   3     8151.33     7994.28    538.77 o 
   6  10   3     1137.40      782.03    540.55 o 
   7  10   3     7542.63     7003.10    600.62 o 
   8  10   3    14647.33    14909.47    702.19 o 
   9  10   3     2921.44     3937.80    653.26 o 
  10  10   3     5210.26     4696.31    607.63 o 
  11  10   3    25455.69    25350.28    758.51 o 
  12  10   3    11873.50    11749.86    709.99 o 
  13  10   3     2040.97     1751.42    730.22 o 
  14  10   3     6250.65     5693.06    928.67 o 
   0  11   3     3234.47     4135.89    992.04 o 
   1  11   3    14327.28    14411.20    678.40 o 
   2  11   3   126848.40   129955.96   1937.48 o 
   3  11   3    49837.56    49798.20   1374.94 o 
   4  11   3    12131.95    13262.96    713.77 o 
   5  11   3     7463.60     6661.55    619.07 o 
   6  11   3     4079.33     4163.00    561.77 o 
   7  11   3     1553.32     1283.39    628.65 o 
   8  11   3      576.14      902.29    720.62 o 
   9  11   3    19438.25    19505.86    707.61 o 
  10  11   3     3484.93     3658.86    600.57 o 
  11  11   3     2074.51     2980.79    661.07 o 
  12  11   3    14796.18    14340.75    786.09 o 
  13  11   3      559.67     1146.98    871.17 o 
  14  11   3      926.00     2352.03    973.15 o 
   1  12   3     8431.63     9491.92    645.96 o 
   2  12   3      888.01     1075.59    496.36 o 
   3  12   3    79498.55    79150.89   1138.41 o 
   4  12   3    57319.02    57368.69    786.24 o 
   5  12   3     2609.41     2493.22    556.40 o 
   6  12   3      471.29      522.42    541.07 o 
   7  12   3    48466.26    50325.49   1115.20 o 
   8  12   3     8222.83     8748.08    753.70 o 
   9  12   3    41685.96    42239.58    809.96 o 
  10  12   3    23493.33    24458.17    812.92 o 
  11  12   3     3009.20     3962.29    724.03 o 
  12  12   3     2401.27     1823.22    908.11 o 
  13  12   3     2187.64     2851.18    909.63 o 
  14  12   3      840.87      158.19   1837.15 o 
   0  13   3      483.79     1074.44    856.70 o 
   1  13   3    11202.10    11836.45    638.19 o 
   2  13   3     5187.11     6576.59    596.23 o 
   3  13   3      456.74     1563.22    570.46 o 
   4  13   3       27.57      246.88    524.51 o 
   5  13   3      865.58      756.73    547.43 o 
   6  13   3    10429.90     9977.63    545.08 o 
   7  13   3     2467.46     1938.29    626.46 o 
   8  13   3    31903.89    32882.04    785.80 o 
   9  13   3      881.62     1566.63    726.50 o 
  10  13   3     3072.89     3674.99    887.23 o 
  11  13   3    24340.87    23957.00    819.69 o 
  12  13   3     1861.90     3054.20    868.81 o 
  13  13   3     7821.82     8182.95    894.45 o 
   1  14   3     1030.94      602.66    492.64 o 
   2  14   3      291.61      457.22    559.25 o 
   3  14   3       42.84      152.23    538.08 o 
   4  14   3      135.55      412.59    597.67 o 
   5  14   3      120.91      355.70    685.47 o 
   6  14   3     3525.30     4758.67    723.45 o 
   7  14   3     1590.64      921.93    630.92 o 
   8  14   3     5268.33     4430.76    613.50 o 
   9  14   3    24666.35    25753.06    682.82 o 
  10  14   3    11352.31    11166.29    818.37 o 
  11  14   3    54846.02    57092.02    934.03 o 
  12  14   3      178.89      778.69    897.18 o 
  13  14   3     2650.56     4009.22   1029.21 o 
   0  15   3    18938.42    17778.53    824.36 o 
   1  15   3      609.12      825.64    563.07 o 
   2  15   3     1117.47      910.77    492.96 o 
   3  15   3     8814.76     8866.35    548.87 o 
   4  15   3     1304.08     1439.03    602.50 o 
   5  15   3    34197.52    35614.43    961.25 o 
   6  15   3     8428.81     7984.54    731.99 o 
   7  15   3      374.93      718.54    646.78 o 
   8  15   3     1266.72     1814.04    693.63 o 
   9  15   3    29131.50    29945.50    911.99 o 
  10  15   3    25921.96    24985.58    873.80 o 
  11  15   3      777.23     1857.67    894.23 o 
  12  15   3      682.60     1642.27    834.21 o 
  13  15   3     5843.24     6886.32   1039.94 o 
   1  16   3     3529.59     3353.76    524.94 o 
   2  16   3     4537.77     4335.07    537.92 o 
   3  16   3       29.58      163.08    503.28 o 
   4  16   3    46577.02    47024.19    773.62 o 
   5  16   3    94969.75   102038.76   1135.75 o 
   6  16   3     7834.48     7717.87    769.55 o 
   7  16   3     8118.71     7776.10    683.10 o 
   8  16   3     3806.08     3445.84    629.35 o 
   9  16   3     6486.49     6353.64    711.47 o 
  10  16   3    38071.77    37126.24    817.81 o 
  11  16   3    19664.49    19419.89   1015.53 o 
  12  16   3      439.17     1494.71   1000.33 o 
  13  16   3       75.63        0.92   2672.64 o 
   0  17   3    42286.01    41506.52    921.08 o 
   1  17   3    19491.98    18964.46    545.23 o 
   2  17   3      183.23      381.11    523.23 o 
   3  17   3    13624.10    13474.86    658.96 o 
   4  17   3    36769.61    37506.64    841.33 o 
   5  17   3    51265.46    52504.95    894.15 o 
   6  17   3      106.91     1089.53    733.20 o 
   7  17   3     2096.75     1766.54    630.10 o 
   8  17   3      285.91      864.16    787.75 o 
   9  17   3     6262.45     6337.11    741.08 o 
  10  17   3     3922.44     4878.64    771.74 o 
  11  17   3     1868.50     1942.91    887.60 o 
  12  17   3       34.71      756.46    981.48 o 
   1  18   3    28611.08    29017.64    691.29 o 
   2  18   3    82544.60    86629.41   1035.55 o 
   3  18   3     1639.62     1353.51    680.08 o 
   4  18   3    79781.53    82954.25   1040.14 o 
   5  18   3      483.52     1142.02    701.15 o 
   6  18   3     8253.81     7828.53    722.91 o 
   7  18   3      660.07     1028.09    692.86 o 
   8  18   3    43800.68    44278.42    887.71 o 
   9  18   3    10610.73     9798.36    823.87 o 
  10  18   3    14539.47    15026.09    950.11 o 
  11  18   3     1396.94     1482.39    963.62 o 
  12  18   3     1580.16     1504.87    998.07 o 
   0  19   3    20373.73    20358.99    963.96 o 
   1  19   3    35053.16    35616.92    725.24 o 
   2  19   3      817.80      483.97    689.35 o 
   3  19   3     1649.63     1089.52    681.03 o 
   4  19   3     1688.09     1428.95    587.16 o 
   5  19   3     3356.54     3120.72    640.67 o 
   6  19   3      974.75     1236.05    660.01 o 
   7  19   3     3685.21     2737.21    896.86 o 
   8  19   3     1988.99     2340.25    766.99 o 
   9  19   3      267.13      276.59    770.42 o 
  10  19   3     6704.75     6078.16    985.56 o 
  11  19   3     1215.24      844.64    932.28 o 
   1  20   3    21978.11    21531.01    665.04 o 
   2  20   3   123537.18   128777.56   2291.71 o 
   3  20   3     1571.25     1231.99    677.96 o 
   4  20   3    16182.75    15680.57    713.54 o 
   5  20   3      112.52      577.49    657.59 o 
   6  20   3    17009.79    17533.36    830.68 o 
   7  20   3     1671.73     1533.77    852.34 o 
   8  20   3    47803.68    47097.97    867.29 o 
   9  20   3     5481.99     6218.76    927.22 o 
  10  20   3     2887.78     3921.11    921.50 o 
  11  20   3      121.01     1662.48   1259.70 o 
   0  21   3     7057.17     5973.69    906.00 o 
   1  21   3     6853.67     6051.28    573.67 o 
   2  21   3    10436.82     9203.47    654.38 o 
   3  21   3    27898.01    26561.13    648.04 o 
   4  21   3     7596.06     7412.49    607.79 o 
   5  21   3      100.26      818.50    708.17 o 
   6  21   3     7883.43     7869.72    784.43 o 
   7  21   3     2970.61     3351.40    962.17 o 
   8  21   3     9234.45     8490.78    796.77 o 
   9  21   3       91.10      883.63    816.07 o 
  10  21   3     3004.93     3554.79    898.75 o 
  11  21   3    15708.07    15517.82   1323.77 o 
   1  22   3      203.50      211.33    638.71 o 
   2  22   3     5096.04     3808.19    602.45 o 
   3  22   3       59.82      497.86    583.47 o 
   4  22   3    11119.37    11516.12    726.09 o 
   5  22   3    17690.97    18248.00    816.35 o 
   6  22   3     7429.41     6526.43    872.92 o 
   7  22   3    21987.20    21869.98    971.84 o 
   8  22   3     1056.74     2178.39    889.74 o 
   9  22   3       57.21      234.36    978.07 o 
  10  22   3     5722.74     5459.03   1285.06 o 
   0  23   3    13975.03    13231.24    872.09 o 
   1  23   3      297.59      834.17    674.11 o 
   2  23   3       13.85      153.78    602.99 o 
   3  23   3      454.92     1206.10    769.35 o 
   4  23   3      567.95      660.93    707.83 o 
   5  23   3     4956.19     4803.97    818.59 o 
   6  23   3     1565.56     1138.07    781.19 o 
   7  23   3        0.75      542.73    928.51 o 
   8  23   3    18131.79    18641.60   1142.06 o 
   9  23   3     4465.35     5153.52    901.78 o 
  10  23   3     1974.79     3877.12   1152.73 o 
   1  24   3     4657.52     4466.65    719.05 o 
   2  24   3       87.32      538.87    705.00 o 
   3  24   3      496.35      675.11    851.81 o 
   4  24   3      183.77      832.87    704.84 o 
   5  24   3     8183.55     8230.52    875.73 o 
   6  24   3    11996.50    11235.92    931.04 o 
   7  24   3    11130.00    11860.49   1009.72 o 
   8  24   3     4746.68     5143.07   1047.55 o 
   9  24   3      667.71     1812.32   1138.67 o 
   0  25   3    14385.80    13733.29   1112.84 o 
   1  25   3     1165.31     1736.14    688.69 o 
   2  25   3    12047.58    12003.21    836.59 o 
   3  25   3     6526.85     6063.34    784.58 o 
   4  25   3     6057.06     5911.67    681.32 o 
   5  25   3       35.64      987.75    972.76 o 
   6  25   3    54762.49    58761.15   1356.25 o 
   7  25   3     1740.57     3063.52    997.85 o 
   8  25   3     9753.42    10136.85   1233.08 o 
   1  26   3     1250.15     1352.26    780.45 o 
   2  26   3     1413.18     1546.26    777.46 o 
   3  26   3    13638.16    12738.23    821.35 o 
   4  26   3    17179.66    16735.82    941.39 o 
   5  26   3     8111.70     7647.01    891.49 o 
   6  26   3      964.27     1770.25    867.69 o 
   7  26   3    22163.69    21401.07   1142.64 o 
   8  26   3       82.33     1729.86   1374.19 o 
   0  27   3    22265.25    22573.99   1287.81 o 
   1  27   3    37171.21    39321.11    937.05 o 
   2  27   3     6336.31     7107.96    881.55 o 
   3  27   3    20486.96    20261.84    950.31 o 
   4  27   3     1755.34     2873.34    871.27 o 
   5  27   3    48959.24    48796.85   1124.37 o 
   6  27   3      651.93     2376.46   1081.67 o 
   7  27   3     4622.20     5302.68   1120.42 o 
   1  28   3    12134.78    11515.56    830.15 o 
   2  28   3    19639.14    19072.63    849.23 o 
   3  28   3      372.60     1084.15    947.11 o 
   4  28   3     5043.63     4771.35   1003.82 o 
   5  28   3        1.80      848.32   1111.02 o 
   6  28   3       27.70      982.92   1052.32 o 
   0  29   3    35416.40    32819.20   1321.19 o 
   1  29   3    15250.77    14782.61    844.53 o 
   2  29   3     5260.97     4168.45    922.80 o 
   3  29   3    30886.77    31361.77   1121.17 o 
   4  29   3     2689.15     4612.22   1052.48 o 
   5  29   3     8966.26     7825.22   1130.62 o 
   1  30   3    22391.26    21093.60    988.41 o 
   2  30   3      100.21     1708.13   1009.50 o 
   3  30   3     1083.40     1484.60   1166.14 o 
   0  31   3     2218.76     2730.96   1840.99 o 
   4   0   4       11.63      424.27   3736.53 o 
   6   0   4   105953.44   110809.72   3732.65 o 
   8   0   4     6667.28     6149.33   1077.85 o 
  10   0   4     1868.69     1125.37   1140.64 o 
  12   0   4     9370.99     9096.37   1306.38 o 
   4   1   4     1413.42     1355.73   2783.25 o 
   5   1   4    43298.06    42156.79   1655.98 o 
   6   1   4     2867.24     5058.08    868.00 o 
   7   1   4     1627.96     1794.98    809.44 o 
   8   1   4     7220.75     6386.40    847.44 o 
   9   1   4    13799.20    13334.00    882.39 o 
  10   1   4      987.09     1484.56    731.68 o 
  11   1   4      671.96     1212.08    911.72 o 
  12   1   4     4852.69     5558.07   1015.59 o 
   4   2   4     3619.18     3925.17   1977.53 o 
   5   2   4     5075.56     5273.45   1300.69 o 
   6   2   4    81451.32    84868.34   2524.24 o 
   7   2   4    22283.68    20632.34    785.64 o 
   8   2   4    14574.82    13773.73    846.13 o 
   9   2   4     1041.81     1874.64    840.71 o 
  10   2   4      187.04      311.28    796.67 o 
  11   2   4     1225.80     1825.53    923.05 o 
  12   2   4     9222.80     8967.19   1100.41 o 
   3   3   4     2283.58     1416.72   1963.50 o 
   4   3   4     1100.43      844.95   1558.64 o 
   5   3   4       29.84      433.23   1115.15 o 
   6   3   4    47882.34    47004.34   1208.04 o 
   7   3   4     6756.03     6656.09    754.77 o 
   8   3   4     1638.33     1669.27    811.06 o 
   9   3   4     1259.87     1357.74    822.29 o 
  10   3   4      232.38      297.45    788.13 o 
  11   3   4     3439.61     3562.99    973.16 o 
  12   3   4    15921.45    16101.04   1074.31 o 
   2   4   4    26247.41    25744.78   2608.06 o 
   3   4   4    11027.00    11222.07   1413.80 o 
   4   4   4     2763.18     2427.83   1417.75 o 
   5   4   4       32.23      296.70   1219.91 o 
   6   4   4     6238.69     6133.65    910.85 o 
   7   4   4    14295.74    14553.49    799.21 o 
   8   4   4     7936.08     7730.09    871.29 o 
   9   4   4     3300.03     3377.93    802.70 o 
  10   4   4      608.07      380.63    794.27 o 
  11   4   4    10110.46     9823.71    980.53 o 
  12   4   4    14610.80    14926.50   1076.65 o 
   1   5   4      936.45      829.88   1382.54 o 
   2   5   4     2022.99     1877.37   1135.32 o 
   3   5   4     1164.92      992.11   1279.43 o 
   4   5   4      521.52      314.91   1187.97 o 
   5   5   4     3171.07     2612.05   1215.78 o 
   6   5   4    16761.00    16211.36    976.28 o 
   7   5   4   110361.30   110787.54   1478.88 o 
   8   5   4    35779.58    36932.13   1060.78 o 
   9   5   4      177.00      788.35    788.15 o 
  10   5   4      135.00      394.75    864.66 o 
  11   5   4     4297.99     5154.48    913.65 o 
  12   5   4       50.79      416.30   1026.72 o 
   0   6   4     5121.31     4725.17   1451.18 o 
   1   6   4    18371.23    17339.17   1277.19 o 
   2   6   4    23920.33    23640.70   1319.19 o 
   3   6   4     5206.61     4822.68   1197.22 o 
   4   6   4       54.95      213.43   1118.18 o 
   5   6   4     1120.14      855.26   1024.80 o 
   6   6   4        0.65      314.06    762.76 o 
   7   6   4    37037.99    35923.71    921.46 o 
   8   6   4     1427.33     1656.47   1019.97 o 
   9   6   4     6169.61     5600.76    809.66 o 
  10   6   4      146.68      464.29    943.03 o 
  11   6   4     7050.19     6641.87   1027.62 o 
  12   6   4    34470.55    35185.14   1285.10 o 
   1   7   4      883.04      983.96   1223.58 o 
   2   7   4     9568.23     8965.66   1125.75 o 
   3   7   4      640.78     1048.67   1238.37 o 
   4   7   4      599.87      669.92   1131.80 o 
   5   7   4    11778.82    11051.78    965.01 o 
   6   7   4     1648.26     1173.24    800.08 o 
   7   7   4    43931.10    43422.67    964.31 o 
   8   7   4     2071.82     1988.80    912.37 o 
   9   7   4      497.83      509.43    882.76 o 
  10   7   4     1090.03     1361.72   1000.39 o 
  11   7   4      237.45      572.70    903.68 o 
  12   7   4     5363.12     5636.25   1270.05 o 
   0   8   4    34224.54    34498.76   2102.39 o 
   1   8   4    79817.04    81507.85   2128.85 o 
   2   8   4       68.92      320.98   1016.09 o 
   3   8   4     1340.47     1400.51   1109.85 o 
   4   8   4     6376.53     5720.70   1221.72 o 
   5   8   4     1672.44      979.72    913.09 o 
   6   8   4    74027.31    73321.08   1149.93 o 
   7   8   4    16579.42    16178.29   1025.24 o 
   8   8   4     3034.01     2925.77   1015.40 o 
   9   8   4     3745.14     3705.83    898.48 o 
  10   8   4     2696.99     2390.38   1030.29 o 
  11   8   4      194.61      774.05    915.62 o 
  12   8   4     4039.86     4626.24   1196.89 o 
   1   9   4   122174.63   127349.14   2184.49 o 
   2   9   4     2845.10     2696.78   1176.59 o 
   3   9   4     1530.17     1476.00   1075.28 o 
   4   9   4    29864.22    31069.30   1362.33 o 
   5   9   4    17878.43    17459.40    987.79 o 
   6   9   4    10919.69    10369.13    935.33 o 
   7   9   4    19952.32    19173.75   1191.03 o 
   8   9   4    15608.15    14386.33   1030.59 o 
   9   9   4      105.37      577.41    893.70 o 
  10   9   4     5922.96     5639.82   1161.45 o 
  11   9   4     8436.11     8465.71   1049.56 o 
  12   9   4       74.37        0.92   2150.47 o 
   0  10   4   136724.20   140465.80   3040.32 o 
   1  10   4    54711.28    55059.01   1245.69 o 
   2  10   4     9416.36     8741.92   1127.47 o 
   3  10   4     5288.30     4539.50   1054.18 o 
   4  10   4      570.22      466.88   1036.24 o 
   5  10   4     2126.25     2326.71    948.67 o 
   6  10   4    25375.73    24183.44    970.12 o 
   7  10   4      898.53      797.00   1028.17 o 
   8  10   4       72.95     1275.57    988.72 o 
   9  10   4     2268.19     1719.29    970.03 o 
  10  10   4       90.04      819.87   1055.06 o 
  11  10   4        0.16     1660.71   1246.28 o 
   1  11   4    14193.57    13321.51    994.68 o 
   2  11   4     2686.93     2387.58   1091.34 o 
   3  11   4     2356.89     1980.52   1045.71 o 
   4  11   4    17944.76    17747.09   1128.61 o 
   5  11   4    41523.06    40805.44   1176.27 o 
   6  11   4    13700.26    13223.55   1125.59 o 
   7  11   4    20301.84    20672.07   1077.11 o 
   8  11   4     4137.77     3799.31    869.21 o 
   9  11   4     3473.55     3879.59   1076.69 o 
  10  11   4     5081.36     4974.74   1086.91 o 
  11  11   4     2173.83     3022.03   1274.04 o 
   0  12   4      741.07      914.71   1190.83 o 
   1  12   4     2654.48     2544.96    939.43 o 
   2  12   4      265.90       19.31   1085.84 o 
   3  12   4      983.39      736.17   1046.95 o 
   4  12   4     2455.93     2363.71    989.37 o 
   5  12   4    27968.19    26519.17    921.30 o 
   6  12   4    12142.98    12383.25   1170.58 o 
   7  12   4      855.26     1784.18   1006.75 o 
   8  12   4     4078.05     4085.87   1037.58 o 
   9  12   4     6861.34     7549.71   1010.53 o 
  10  12   4      516.30     1208.51   1128.05 o 
  11  12   4     1771.34     1893.24   1265.49 o 
   1  13   4    12187.75    11155.79    835.63 o 
   2  13   4     1877.34     1925.36   1040.27 o 
   3  13   4     1725.69     1542.01   1048.04 o 
   4  13   4     2433.64     1799.94    970.49 o 
   5  13   4     7218.92     6229.63   1003.18 o 
   6  13   4    51935.15    53148.77   1146.00 o 
   7  13   4    20207.32    18188.89   1037.70 o 
   8  13   4      292.08      523.92    916.76 o 
   9  13   4     7181.61     6840.78   1136.60 o 
  10  13   4     5204.09     6498.10   1163.68 o 
  11  13   4     1562.46     1051.40   1212.53 o 
   0  14   4    13160.46    12274.23   1123.35 o 
   1  14   4     1216.53      979.81    857.17 o 
   2  14   4     7815.69     7202.02   1124.03 o 
   3  14   4     6488.91     6327.36    976.76 o 
   4  14   4     4889.27     4263.65    911.02 o 
   5  14   4      873.90      692.11    938.44 o 
   6  14   4     9386.01     8472.82    928.35 o 
   7  14   4     1305.41     1120.02    928.78 o 
   8  14   4    29693.63    29474.85   1095.20 o 
   9  14   4     2698.87     2833.86   1158.93 o 
  10  14   4    12773.11    12684.66   1129.18 o 
   1  15   4     9760.31     8972.92    834.29 o 
   2  15   4     1930.73     1643.11   1057.04 o 
   3  15   4     2846.03     2575.97    894.08 o 
   4  15   4      297.46      556.86   1023.10 o 
   5  15   4     3578.48     3980.53    871.57 o 
   6  15   4     4931.76     4580.00    965.72 o 
   7  15   4     4030.74     3743.48    933.94 o 
   8  15   4    60610.20    63095.39   1239.66 o 
   9  15   4     2875.79     3301.96   1101.70 o 
  10  15   4       38.05      962.98   1275.84 o 
   0  16   4       46.68      481.64    929.68 o 
   1  16   4     5759.68     4755.75    876.26 o 
   2  16   4       97.24      424.84   1072.44 o 
   3  16   4     5272.85     3936.72    879.05 o 
   4  16   4     7326.70     6878.37   1040.24 o 
   5  16   4      232.70      669.50    910.94 o 
   6  16   4      699.86     1161.25    809.66 o 
   7  16   4    20795.75    20065.07   1227.79 o 
   8  16   4     2198.73     2844.33   1316.29 o 
   9  16   4      533.71      837.84   1276.80 o 
  10  16   4      517.49      350.08   1169.40 o 
   1  17   4    23232.04    22340.26    837.79 o 
   2  17   4    40864.13    39113.07   1084.60 o 
   3  17   4     6941.08     6306.02    922.52 o 
   4  17   4     3524.11     3348.81    956.82 o 
   5  17   4    11324.75     9827.15    843.11 o 
   6  17   4     3142.30     3090.05    955.50 o 
   7  17   4    60449.27    63494.58   1242.85 o 
   8  17   4     5315.06     5055.57   1175.56 o 
   9  17   4      258.00      176.36   1211.61 o 
   0  18   4    19536.99    18579.54   1152.41 o 
   1  18   4     4314.51     3856.93    986.25 o 
   2  18   4    61692.84    62409.61   1219.20 o 
   3  18   4       61.24      183.59    895.38 o 
   4  18   4     2886.81     3016.28    935.26 o 
   5  18   4      488.11      712.09    961.36 o 
   6  18   4     2910.30     3797.01   1055.07 o 
   7  18   4     1940.09     1664.78   1134.21 o 
   8  18   4      971.15     1712.43    944.34 o 
   9  18   4     1212.73     2082.16   1471.92 o 
   1  19   4    91631.06    92581.41   2054.19 o 
   2  19   4     1638.87     1541.10    855.61 o 
   3  19   4    21751.37    20862.91    971.26 o 
   4  19   4      681.54     1657.19    873.97 o 
   5  19   4    75416.61    76464.51   2080.67 o 
   6  19   4       84.16      667.64    971.04 o 
   7  19   4     4399.33     4144.06   1130.99 o 
   8  19   4      594.89      819.46   1272.12 o 
   0  20   4    10923.79    10197.19   1305.60 o 
   1  20   4     3019.60     2689.35    953.19 o 
   2  20   4     2242.12     2493.48    858.17 o 
   3  20   4     3568.29     3303.81    928.96 o 
   4  20   4    13033.22    12660.96   1227.30 o 
   5  20   4     1006.34     1305.18   1164.33 o 
   6  20   4     1767.77     2268.20    947.40 o 
   7  20   4     1879.33     3182.32   1347.10 o 
   8  20   4     4200.91     3879.36   1297.85 o 
   1  21   4     4315.83     3662.71    803.61 o 
   2  21   4     2077.23     1829.23   1044.06 o 
   3  21   4     2143.36     2213.51   1075.43 o 
   4  21   4     7126.11     6828.54   1208.15 o 
   5  21   4    16480.09    16960.43   1071.51 o 
   6  21   4     4121.00     3725.18    989.68 o 
   7  21   4     8505.04     9080.62   1309.06 o 
   0  22   4     8992.12     9031.02   1483.15 o 
   1  22   4     3138.52     2495.61    918.05 o 
   2  22   4      401.91      766.04   1009.13 o 
   3  22   4      279.02      496.27   1043.15 o 
   4  22   4     8236.11     7229.67   1036.53 o 
   5  22   4    13325.93    12261.61   1180.06 o 
   6  22   4     1440.21     2740.31   1206.62 o 
   1  23   4     1226.97     1245.87    903.30 o 
   2  23   4     4229.32     4744.34    932.96 o 
   3  23   4       10.21      648.77    978.65 o 
   4  23   4       10.43      490.73   1138.87 o 
   5  23   4    15675.04    15770.99   1400.37 o 
   6  23   4     1281.76      675.81   1323.27 o 
   0  24   4    10331.38     9572.01   1342.21 o 
   1  24   4     4570.65     4634.17    999.97 o 
   2  24   4      760.92     1209.41   1048.43 o 
   3  24   4    11481.47    11798.41   1178.91 o 
   4  24   4     6862.27     7199.99   1135.58 o 
   5  24   4       63.60       87.51   1848.88 o 
   1  25   4     1251.44     1431.74   1089.06 o 
   2  25   4     3471.42     4112.63   1206.17 o 
   3  25   4     7071.83     6366.02   1197.63 o 
   0  26   4     5301.49     4972.04   2196.59 o 
   1  26   4     1901.39     2867.57   1241.72 o 
   7   1   5      567.61      761.13   6782.95 o 
   8   1   5      542.62      573.92   3407.60 o 
   7   2   5       66.97      317.51   3239.08 o 
   8   2   5    12413.60    12504.23   2838.22 o 
   7   3   5      278.73     1306.88   4610.88 o 
   8   3   5     8750.87     8288.21   2551.12 o 
   6   4   5       98.75      226.73   3974.27 o 
   7   4   5      969.26     1227.52   3004.54 o 
   8   4   5     2378.48     2018.28   3236.56 o 
   6   5   5      641.16      901.51   3022.38 o 
   7   5   5        0.40      666.42   2694.44 o 
   8   5   5      463.00      793.20   2993.51 o 
   5   6   5    24631.36    22785.57   3849.93 o 
   6   6   5      130.87      101.27   2275.82 o 
   7   6   5        2.88      262.31   2892.28 o 
   8   6   5     1305.47     1295.29   2638.40 o 
   5   7   5     2303.40     1709.76   3014.23 o 
   6   7   5      848.16      977.43   1974.26 o 
   7   7   5      136.54      487.07   2627.47 o 
   8   7   5       29.26        0.92   2511.53 o 
   4   8   5    52432.74    54186.64   3790.81 o 
   5   8   5     4411.98     4554.71   1899.81 o 
   6   8   5     1521.25     2295.19   1859.60 o 
   7   8   5     5140.49     5205.89   2220.42 o 
   2   9   5     3213.82     3775.65   6171.56 o 
   3   9   5    59474.92    59567.13   7295.20 o 
   4   9   5      294.91       93.74   1886.83 o 
   5   9   5      542.97      749.51   1729.93 o 
   6   9   5     1165.16     1223.77   1782.26 o 
   7   9   5      139.39      678.45   1865.38 o 
   1  10   5     1870.37     2045.68   2333.17 o 
   2  10   5    56636.66    57845.08   2672.36 o 
   3  10   5     5056.34     5036.73   2039.83 o 
   4  10   5    13237.18    13164.86   1802.43 o 
   5  10   5     2886.99     3015.91   1859.46 o 
   6  10   5       19.71      525.89   1943.52 o 
   7  10   5     2728.33     2609.31   1996.83 o 
   0  11   5     1099.26     1177.66   2703.88 o 
   1  11   5     5386.31     4932.96   1967.71 o 
   2  11   5    44221.24    45996.49   2242.36 o 
   3  11   5    16548.19    16122.59   1732.46 o 
   4  11   5     3847.12     3993.08   1675.74 o 
   5  11   5     2319.58     2694.63   1589.58 o 
   6  11   5     2033.48     2201.72   1787.80 o 
   7  11   5      328.43     2109.41   3399.73 o 
   1  12   5     2700.25     3240.81   1810.13 o 
   2  12   5      537.24     1134.13   1809.92 o 
   3  12   5    29675.56    29300.51   1798.64 o 
   4  12   5    19528.04    19781.65   1683.02 o 
   5  12   5     1334.63     1572.64   1878.38 o 
   6  12   5      185.39     1039.98   1965.61 o 
   0  13   5        9.70      800.02   2548.54 o 
   1  13   5     2348.07     2077.45   1733.73 o 
   2  13   5     1880.86     2185.60   1656.24 o 
   3  13   5      190.37     1062.65   1395.23 o 
   4  13   5       34.94      246.26   1426.77 o 
   5  13   5      148.99      538.29   2173.46 o 
   6  13   5     5200.77     6074.87   1980.96 o 
   1  14   5     1296.70     2208.72   1546.94 o 
   2  14   5       46.54      340.86   1428.33 o 
   3  14   5      170.77      269.35   1575.49 o 
   4  14   5      347.57     1250.50   1585.16 o 
   5  14   5      566.30      245.25   1812.37 o 
   0  15   5     5059.59     5081.41   2150.99 o 
   1  15   5      443.57     1023.08   1636.28 o 
   2  15   5      746.67     1428.11   1583.53 o 
   3  15   5     3605.08     3525.29   1668.91 o 
   4  15   5      649.95      626.02   1670.14 o 
   1  16   5     1163.00     1148.32   1954.67 o 
   2  16   5     2137.33     1892.30   1600.90 o 
   3  16   5       12.28      832.03   1606.18 o 
   4  16   5    18502.49    17919.77   1892.98 o 
   0  17   5    16093.29    15911.65   3181.34 o 
   1  17   5     6958.01     6702.53   1693.00 o 
   2  17   5      273.12      591.42   1612.25 o 
   3  17   5     5048.99     3835.46   2612.95 o 
   1  18   5    13231.43    12105.65   2660.35 o 
                                                 
